# Supplementary material for: The 3′ processing of antisense RNAs physically links to chromatin-based transcriptional control
Source: Proc Natl Acad Sci U S A. 2020 Jun 15;117(26):15316–21. doi: 10.1073/pnas.2007268117 (PMC7334503; doi:10.1073/pnas.2007268117)
Supplement: Supplementary File [file pnas.2007268117.sd01.xlsx]

## Sheet: FLD
	Dataset S1. List of proteins identified by FLD-FLAG-TAP affinity purifications
	Identified Proteins	Accession Number	Molecular Weight	Col-0 #1	Col-0 #2	FLD-FLAG -TAP #1	FLD-FLAG -TAP #2
	| Symbols: FLD | Flavin containing amine oxidoreductase family protein | chr3:3229293-3232345 FORWARD LENGTH=884	AT3G10390.1	96 kDa	0% (0)	0% (0)	100% (50)	100% (15)
	| Symbols: LD | Homeodomain-like superfamily protein | chr4:1123656-1128252 REVERSE LENGTH=953	AT4G02560.1	105 kDa	0% (0)	0% (0)	100% (18)	100% (8)
	| Symbols: SDG26 | SET domain group 26 | chr1:28789887-28792371 REVERSE LENGTH=492	AT1G76710.1	55 kDa	0% (0)	0% (0)	100% (17)	100% (7)
	| Symbols: CRA1, ATCRA1, CRU1 | RmlC-like cupins superfamily protein | chr5:17756460-17757811 REVERSE LENGTH=368	AT5G44120.2	41 kDa	0% (0)	0% (0)	98% (2)	100% (3)
	| Symbols: DWF1, DIM, EVE1, DIM1, CBB1 | cell elongation protein / DWARF1 / DIMINUTO (DIM) | chr3:6879835-6881616 REVERSE LENGTH=561	AT3G19820.1	65 kDa	0% (0)	0% (0)	100% (8)	91% (1)
	| Symbols: ELF4-L2 | ELF4-like 2 | chr1:27344988-27345347 FORWARD LENGTH=119	AT1G72630.1	13 kDa	0% (0)	0% (0)	100% (8)
	| Symbols: | copper ion binding | chr2:11820056-11820867 REVERSE LENGTH=113	AT2G27730.1	12 kDa	0% (0)	0% (0)	100% (6)
	| Symbols: | Late embryogenesis abundant protein, group 2 | chr2:18226922-18227988 FORWARD LENGTH=325	AT2G44060.1	36 kDa	0% (0)	0% (0)	100% (6)
	| Symbols: CXIP1, ATGRXCP | CAX interacting protein 1 | chr3:20341850-20342371 REVERSE LENGTH=173	AT3G54900.1	19 kDa	0% (0)	0% (0)	98% (2)
	| Symbols: CRU2, CRB | cruciferin 2 | chr1:985786-987916 FORWARD LENGTH=455	AT1G03880.1	51 kDa	0% (0)	0% (0)	98% (1)	0% (1)
	| Symbols: | 60S acidic ribosomal protein family | chr2:11816929-11817670 FORWARD LENGTH=115	AT2G27710.1	11 kDa	0% (0)	0% (0)	98% (1)
	| Symbols: CSI1 | binding | chr2:9406793-9414223 FORWARD LENGTH=2150	AT2G22125.1	231 kDa	0% (0)	0% (0)	83% (2)
	| Symbols: ATNAP8, NAP8 | non-intrinsic ABC protein 8 | chr4:13009845-13013912 REVERSE LENGTH=714	AT4G25450.1	78 kDa	0% (0)	0% (0)	100% (5)
	| Symbols: | NAD(P)-binding Rossmann-fold superfamily protein | chr2:8786070-8789098 FORWARD LENGTH=402	AT2G20360.1	44 kDa	0% (0)	0% (0)	100% (3)
	| Symbols: | NAD(P)-linked oxidoreductase superfamily protein | chr2:11803981-11805965 REVERSE LENGTH=384	AT2G27680.1	43 kDa	0% (0)	0% (0)	100% (2)
	| Symbols: | Glycosyl transferase, family 35 | chr3:11252871-11257587 FORWARD LENGTH=962	AT3G29320.1	109 kDa	0% (0)	0% (0)	100% (4)
	| Symbols: CRD1, CHL27, ACSF | dicarboxylate diiron protein, putative (Crd1) | chr3:21076594-21078269 FORWARD LENGTH=409	AT3G56940.1	48 kDa	0% (0)	0% (0)	100% (4)
	| Symbols: ACO2, ATACO2 | ACC oxidase 2 | chr1:23082340-23084068 FORWARD LENGTH=320	AT1G62380.1	36 kDa	0% (0)	0% (0)	98% (1)
	| Symbols: | Ribosomal L28e protein family | chr4:14468439-14469964 REVERSE LENGTH=143	AT4G29410.1	16 kDa	0% (0)	0% (0)	98% (1)
	| Symbols: ATP5 | delta subunit of Mt ATP synthase | chr5:4310558-4311941 REVERSE LENGTH=238	AT5G13450.1	26 kDa	0% (0)	0% (0)	100% (6)
	| Symbols: ATKTI1, KTI1 | kunitz trypsin inhibitor 1 | chr1:27547410-27548057 REVERSE LENGTH=215	AT1G73260.1	24 kDa	0% (0)	0% (0)	100% (2)
	| Symbols: | Cyclase family protein | chr4:16370060-16371383 REVERSE LENGTH=255	AT4G34180.1	28 kDa	0% (0)	0% (0)	100% (3)
	| Symbols: | RNA polymerase I-associated factor PAF67 | chr5:8953564-8955511 FORWARD LENGTH=514	AT5G25754.1	60 kDa	0% (0)	0% (0)	100% (2)
	| Symbols: TRN1, ATTRN1 | transportin 1 | chr2:7353939-7360637 FORWARD LENGTH=895	AT2G16950.1	100 kDa	0% (0)	0% (0)	100% (3)
	| Symbols: ELI3-1, ELI3, ATCAD7, CAD7 | elicitor-activated gene 3-1 | chr4:17852670-17854302 FORWARD LENGTH=357	AT4G37980.1	38 kDa	0% (0)	0% (0)	100% (6)	99% (1)
	| Symbols: FAD6, FADC, SFD4 | fatty acid desaturase 6 | chr4:15057278-15059673 REVERSE LENGTH=448	AT4G30950.1	51 kDa	0% (0)	0% (0)	96% (1)
	| Symbols: PEN3, PDR8, ATPDR8, ABCG36, ATABCG36 | ABC-2 and Plant PDR ABC-type transporter family protein | chr1:22034661-22039844 FORWARD LENGTH=1469	AT1G59870.1	165 kDa	0% (0)	0% (0)	100% (18)
	| Symbols: ALB1, ALB-1V, V157, PDE166, CHLD | ALBINA 1 | chr1:2696538-2700819 FORWARD LENGTH=760	AT1G08520.1	83 kDa	0% (0)	0% (0)	100% (11)
	| Symbols: EMB2107, RPN5A, MSA | 26S proteasome regulatory subunit, putative (RPN5) | chr5:3089462-3092434 REVERSE LENGTH=442	AT5G09900.1	51 kDa	0% (0)	0% (0)	100% (11)
	| Symbols: | Thiamine pyrophosphate dependent pyruvate decarboxylase family protein | chr5:5724920-5726720 REVERSE LENGTH=572	AT5G17380.1	61 kDa	0% (0)	0% (0)	100% (10)
	| Symbols: ATPERX34, PERX34, PRXCB, ATPCB, PRX34 | peroxidase CB | chr3:18207819-18210041 FORWARD LENGTH=353	AT3G49120.1	39 kDa	0% (0)	0% (0)	100% (9)
	| Symbols: EMB2719, HAP15 | PAM domain (PCI/PINT associated module) protein | chr1:7001409-7004154 REVERSE LENGTH=488	AT1G20200.1	56 kDa	0% (0)	0% (0)	100% (9)
	| Symbols: | TCP-1/cpn60 chaperonin family protein | chr5:7087020-7089906 REVERSE LENGTH=527	AT5G20890.1	57 kDa	0% (0)	0% (0)	100% (8)	56% (1)
	| Symbols: | Ribosomal protein L14 | chr4:13594104-13595187 REVERSE LENGTH=134	AT4G27090.1	16 kDa	0% (0)	0% (0)	100% (8)
	| Symbols: | Tetratricopeptide repeat (TPR)-like superfamily protein | chr4:13948993-13957840 REVERSE LENGTH=1819	AT4G28080.1	199 kDa	0% (0)	0% (0)	100% (8)
	| Symbols: | SPFH/Band 7/PHB domain-containing membrane-associated protein family | chr3:88252-89356 REVERSE LENGTH=285	AT3G01290.1	31 kDa	0% (0)	0% (0)	100% (8)
	| Symbols: TIC55-II | translocon at the inner envelope membrane of chloroplasts 55-II | chr2:10575038-10576829 FORWARD LENGTH=539	AT2G24820.1	61 kDa	0% (0)	0% (0)	100% (8)
	| Symbols: VHA-A3 | vacuolar proton ATPase A3 | chr4:18209513-18214752 FORWARD LENGTH=821	AT4G39080.1	93 kDa	0% (0)	0% (0)	100% (8)
	| Symbols: ASP3, YLS4 | aspartate aminotransferase 3 | chr5:3685257-3687721 REVERSE LENGTH=449	AT5G11520.1	49 kDa	0% (0)	0% (0)	100% (8)
	| Symbols: | transducin family protein / WD-40 repeat family protein | chr3:23431009-23437241 REVERSE LENGTH=1094	AT3G63460.3	119 kDa	0% (0)	0% (0)	100% (7)
	| Symbols: | Ribosomal L29 family protein | chr3:2917047-2917895 FORWARD LENGTH=123	AT3G09500.1	14 kDa	0% (0)	0% (0)	100% (7)
	| Symbols: | Ribosomal protein L19 family protein | chr4:9780343-9781752 FORWARD LENGTH=225	AT4G17560.1	26 kDa	0% (0)	0% (0)	100% (7)
	| Symbols: SYP71, ATSYP71 | syntaxin of plants 71 | chr3:2989615-2991354 FORWARD LENGTH=266	AT3G09740.1	30 kDa	0% (0)	0% (0)	100% (7)
	| Symbols: | Leucine-rich repeat protein kinase family protein | chr3:634819-636982 FORWARD LENGTH=627	AT3G02880.1	68 kDa	0% (0)	0% (0)	100% (7)
	| Symbols: EXL4 | EXORDIUM like 4 | chr5:2938397-2939233 FORWARD LENGTH=278	AT5G09440.1	29 kDa	0% (0)	0% (0)	100% (6)	99% (1)
	| Symbols: ACA4 | autoinhibited Ca(2+)-ATPase, isoform 4 | chr2:17332256-17337179 REVERSE LENGTH=1030	AT2G41560.1	113 kDa	0% (0)	0% (0)	100% (6)	25% (1)
	| Symbols: PAB4, PABP4 | poly(A) binding protein 4 | chr2:9943209-9946041 FORWARD LENGTH=662	AT2G23350.1	72 kDa	0% (0)	0% (0)	100% (6)	0% (0)
	| Symbols: | Guanylate-binding family protein | chr5:18683468-18688397 FORWARD LENGTH=1082	AT5G46070.1	123 kDa	0% (0)	0% (0)	100% (6)
	| Symbols: ATHM4, TRX-M4, ATM4 | thioredoxin M-type 4 | chr3:5188448-5189457 FORWARD LENGTH=193	AT3G15360.1	21 kDa	0% (0)	0% (0)	100% (6)
	| Symbols: | Ribosomal protein L7Ae/L30e/S12e/Gadd45 family protein | chr3:23242862-23244273 REVERSE LENGTH=256	AT3G62870.1	29 kDa	0% (0)	0% (0)	100% (6)
	| Symbols: TLP18.3 | thylakoid lumen 18.3 kDa protein | chr1:20439533-20440953 FORWARD LENGTH=285	AT1G54780.1	31 kDa	0% (0)	0% (0)	100% (6)
	| Symbols: ATGLX1, GLX1 | glyoxalase I homolog | chr1:3996045-3997518 FORWARD LENGTH=283	AT1G11840.1	32 kDa	0% (0)	0% (0)	100% (6)
	| Symbols: FIB | fibrillin | chr4:1932161-1933546 FORWARD LENGTH=318	AT4G04020.1	35 kDa	0% (0)	0% (0)	100% (6)
	| Symbols: | Insulinase (Peptidase family M16) protein | chr1:19323692-19326771 REVERSE LENGTH=503	AT1G51980.1	54 kDa	0% (0)	0% (0)	100% (6)
	| Symbols: ATPDIL1-1, ATPDI5, PDI5, PDIL1-1 | PDI-like 1-1 | chr1:7645767-7648514 FORWARD LENGTH=501	AT1G21750.1	56 kDa	0% (0)	0% (0)	100% (6)
	| Symbols: | FAD-binding Berberine family protein | chr1:10898197-10899780 FORWARD LENGTH=527	AT1G30720.1	59 kDa	0% (0)	0% (0)	100% (6)
	| Symbols: DCT, DIT2.1 | dicarboxylate transport 2.1 | chr5:25714495-25716642 REVERSE LENGTH=563	AT5G64290.1	60 kDa	0% (0)	0% (0)	100% (6)
	| Symbols: | FAD-binding Berberine family protein | chr4:11155486-11157577 FORWARD LENGTH=570	AT4G20830.1	64 kDa	0% (0)	0% (0)	100% (6)
	| Symbols: POR C, PORC | protochlorophyllide oxidoreductase C | chr1:907699-909245 FORWARD LENGTH=401	AT1G03630.1	44 kDa	0% (0)	0% (0)	100% (6)
	Cluster of | Symbols: PAB4, PABP4 | poly(A) binding protein 4 | chr2:9943209-9946041 FORWARD LENGTH=662 (AT2G23350.1)	AT2G23350.1	72 kDa	0% (0)	0% (0)	100% (6)	0% (0)
	| Symbols: | NAD(P)-binding Rossmann-fold superfamily protein | chr3:1035500-1036435 FORWARD LENGTH=272	AT3G04000.1	28 kDa	0% (0)	0% (0)	100% (5)	51% (1)
	| Symbols: | Protein of unknown function (DUF3411) | chr5:4044950-4047290 REVERSE LENGTH=386	AT5G12470.1	41 kDa	0% (0)	0% (0)	100% (5)	42% (1)
	| Symbols: ATPDIL2-1, UNE5, MEE30, PDI11, ATPDI11 | thioredoxin family protein | chr2:19481503-19483683 FORWARD LENGTH=361	AT2G47470.1	39 kDa	0% (0)	0% (0)	100% (5)	0% (1)
	| Symbols: | UBX domain-containing protein | chr4:6640752-6643035 REVERSE LENGTH=480	AT4G10790.1	53 kDa	0% (0)	0% (0)	100% (5)
	| Symbols: | Dihydrolipoamide succinyltransferase | chr4:13520127-13522889 REVERSE LENGTH=464	AT4G26910.1	50 kDa	0% (0)	0% (0)	100% (5)	0% (0)
	| Symbols: | Coatomer, beta subunit | chr4:15264145-15267384 FORWARD LENGTH=948	AT4G31480.1	106 kDa	0% (0)	0% (0)	100% (5)
	| Symbols: | NAD(P)-linked oxidoreductase superfamily protein | chr1:4899176-4899766 FORWARD LENGTH=196	AT1G14345.1	21 kDa	0% (0)	0% (0)	100% (5)
	| Symbols: PEX11D | peroxin 11D | chr2:18839865-18841102 FORWARD LENGTH=236	AT2G45740.1	26 kDa	0% (0)	0% (0)	100% (5)
	| Symbols: CAC1, CAC1A, BCCP, BCCP1 | chloroplastic acetylcoenzyme A carboxylase 1 | chr5:5361098-5363020 REVERSE LENGTH=280	AT5G16390.1	30 kDa	0% (0)	0% (0)	100% (5)
	| Symbols: | Peroxidase superfamily protein | chr5:25659551-25660946 REVERSE LENGTH=328	AT5G64120.1	35 kDa	0% (0)	0% (0)	100% (5)
	| Symbols: | Tropomyosin-related | chr1:2001625-2002596 FORWARD LENGTH=323	AT1G06530.1	36 kDa	0% (0)	0% (0)	100% (5)
	| Symbols: AKR2, AFT, AKR2A | ankyrin repeat-containing protein 2 | chr4:16839862-16841759 FORWARD LENGTH=342	AT4G35450.1	37 kDa	0% (0)	0% (0)	100% (5)
	| Symbols: PTAC17 | plastid transcriptionally active 17 | chr1:30258272-30260570 REVERSE LENGTH=444	AT1G80480.1	49 kDa	0% (0)	0% (0)	100% (5)
	| Symbols: DHS2 | 3-deoxy-d-arabino-heptulosonate 7-phosphate synthase | chr4:16116496-16118549 FORWARD LENGTH=507	AT4G33510.1	56 kDa	0% (0)	0% (0)	100% (5)
	| Symbols: | FAD-binding Berberine family protein | chr1:10900854-10902434 FORWARD LENGTH=526	AT1G30730.1	59 kDa	0% (0)	0% (0)	100% (5)
	| Symbols: | TCP-1/cpn60 chaperonin family protein | chr5:9255561-9258891 REVERSE LENGTH=555	AT5G26360.1	60 kDa	0% (0)	0% (0)	100% (5)
	| Symbols: HAP6 | ribophorin II (RPN2) family protein | chr4:11278646-11283599 FORWARD LENGTH=691	AT4G21150.1	75 kDa	0% (0)	0% (0)	100% (5)
	| Symbols: ATAAT, AAT, MEE17 | aspartate aminotransferase | chr2:9458011-9460028 REVERSE LENGTH=428	AT2G22250.1	46 kDa	0% (0)	0% (0)	100% (5)
	| Symbols: | Leucine-rich repeat protein kinase family protein | chr1:27954299-27957911 FORWARD LENGTH=1106	AT1G74360.1	122 kDa	0% (0)	0% (0)	100% (5)
	| Symbols: | Mog1/PsbP/DUF1795-like photosystem II reaction center PsbP family protein | chr5:3654475-3656357 FORWARD LENGTH=297	AT5G11450.1	33 kDa	0% (0)	0% (0)	100% (4)	96% (1)
	| Symbols: ATPHB2, PHB2 | prohibitin 2 | chr1:979611-981157 REVERSE LENGTH=286	AT1G03860.1	32 kDa	0% (0)	0% (0)	100% (4)	19% (1)
	| Symbols: | Plastid-lipid associated protein PAP / fibrillin family protein | chr1:18935380-18937484 FORWARD LENGTH=409	AT1G51110.1	46 kDa	0% (0)	0% (0)	100% (4)
	| Symbols: ATTRX3, ATH3, ATTRXH3, TRXH3, TRX3 | thioredoxin 3 | chr5:17242772-17243718 FORWARD LENGTH=118	AT5G42980.1	13 kDa	0% (0)	0% (0)	100% (4)
	| Symbols: TOC159, TOC86, PPI2, TOC160, ATTOC159 | translocon at the outer envelope membrane of chloroplasts 159 | chr4:1104766-1109360 FORWARD LENGTH=1503	AT4G02510.1	161 kDa	0% (0)	0% (0)	100% (4)
	| Symbols: SESA2, AT2S2 | seed storage albumin 2 | chr4:13609396-13609908 FORWARD LENGTH=170	AT4G27150.1	19 kDa	0% (0)	0% (0)	100% (4)
	| Symbols: | ATPase, F1 complex, delta/epsilon subunit | chr5:19090384-19092034 FORWARD LENGTH=203	AT5G47030.1	22 kDa	0% (0)	0% (0)	100% (4)
	| Symbols: RAB6, ATRABH1B, ATRAB6A, RAB6A | Ras-related small GTP-binding family protein | chr2:18411778-18413883 REVERSE LENGTH=208	AT2G44610.1	23 kDa	0% (0)	0% (0)	100% (4)
	| Symbols: | Thioredoxin superfamily protein | chr3:19639699-19640403 FORWARD LENGTH=234	AT3G52960.1	25 kDa	0% (0)	0% (0)	100% (4)
	| Symbols: | HSP20-like chaperones superfamily protein | chr4:1073987-1075765 REVERSE LENGTH=241	AT4G02450.1	25 kDa	0% (0)	0% (0)	100% (4)
	| Symbols: ADK1 | adenylate kinase 1 | chr5:25393274-25394817 REVERSE LENGTH=246	AT5G63400.1	27 kDa	0% (0)	0% (0)	100% (4)
	| Symbols: MGP1 | copper ion binding;cobalt ion binding;zinc ion binding | chr2:9320456-9322618 REVERSE LENGTH=240	AT2G21870.1	28 kDa	0% (0)	0% (0)	100% (4)
	| Symbols: | Mog1/PsbP/DUF1795-like photosystem II reaction center PsbP family protein | chr3:20984807-20985913 FORWARD LENGTH=262	AT3G56650.1	29 kDa	0% (0)	0% (0)	100% (4)
	| Symbols: VDAC3, ATVDAC3 | voltage dependent anion channel 3 | chr5:4889641-4891389 REVERSE LENGTH=274	AT5G15090.1	29 kDa	0% (0)	0% (0)	100% (4)
	| Symbols: RRF, HFP108, cpRRF, AtcpRRF | ribosome recycling factor, chloroplast precursor | chr3:23342861-23344640 REVERSE LENGTH=275	AT3G63190.1	30 kDa	0% (0)	0% (0)	100% (4)
	| Symbols: | Peroxidase superfamily protein | chr3:10518082-10519032 FORWARD LENGTH=316	AT3G28200.1	35 kDa	0% (0)	0% (0)	100% (4)
	| Symbols: | NAD(P)-binding Rossmann-fold superfamily protein | chr3:7268802-7271099 FORWARD LENGTH=355	AT3G20790.1	39 kDa	0% (0)	0% (0)	100% (4)
	| Symbols: | Peroxidase superfamily protein | chr1:26964359-26966557 FORWARD LENGTH=358	AT1G71695.1	40 kDa	0% (0)	0% (0)	100% (4)
	| Symbols: | ATPase, V0/A0 complex, subunit C/D | chr3:10773144-10775594 REVERSE LENGTH=351	AT3G28710.1	41 kDa	0% (0)	0% (0)	100% (4)
	| Symbols: ATS9, RPN6 | non-ATPase subunit 9 | chr1:10181240-10182499 FORWARD LENGTH=419	AT1G29150.1	47 kDa	0% (0)	0% (0)	100% (4)
	| Symbols: GAL1, GALK | Mevalonate/galactokinase family protein | chr3:2049141-2051867 REVERSE LENGTH=496	AT3G06580.1	54 kDa	0% (0)	0% (0)	100% (4)
	| Symbols: ALDH2C4, ALDH1A, REF1 | aldehyde dehydrogenase 2C4 | chr3:8919732-8923029 REVERSE LENGTH=501	AT3G24503.1	54 kDa	0% (0)	0% (0)	100% (4)
	| Symbols: | phenylalanyl-tRNA synthetase, putative / phenylalanine--tRNA ligase, putative | chr4:18281641-18284831 REVERSE LENGTH=485	AT4G39280.1	56 kDa	0% (0)	0% (0)	100% (4)
	| Symbols: ATC4H, C4H, CYP73A5, REF3 | cinnamate-4-hydroxylase | chr2:12993861-12995683 REVERSE LENGTH=505	AT2G30490.1	58 kDa	0% (0)	0% (0)	100% (4)
	| Symbols: | FAD-binding Berberine family protein | chr4:11172726-11174318 FORWARD LENGTH=530	AT4G20860.1	60 kDa	0% (0)	0% (0)	100% (4)
	| Symbols: KIN2, COR6.6 | stress-responsive protein (KIN2) / stress-induced protein (KIN2) / cold-responsive protein (COR6.6) / cold-regulated protein (COR6.6) | chr5:5211966-5212441 FORWARD LENGTH=66	AT5G15970.1	7 kDa	0% (0)	0% (0)	100% (4)
	| Symbols: MFP1 | MAR binding filament-like protein 1 | chr3:5431041-5433613 REVERSE LENGTH=726	AT3G16000.1	82 kDa	0% (0)	0% (0)	100% (4)
	| Symbols: ERD4 | Early-responsive to dehydration stress protein (ERD4) | chr1:10715892-10718799 FORWARD LENGTH=724	AT1G30360.1	82 kDa	0% (0)	0% (0)	100% (4)
	| Symbols: EIF3B-2, EIF3B, ATEIF3B-2 | eukaryotic translation initiation factor 3B-2 | chr5:8973420-8976758 REVERSE LENGTH=714	AT5G25780.1	82 kDa	0% (0)	0% (0)	100% (4)
	| Symbols: DGL1 | dolichyl-diphosphooligosaccharide-protein glycosyltransferase 48kDa subunit family protein | chr5:26617840-26620581 REVERSE LENGTH=437	AT5G66680.1	49 kDa	0% (0)	0% (0)	100% (4)
	| Symbols: ASP2, AAT2 | aspartate aminotransferase 2 | chr5:6598201-6601597 FORWARD LENGTH=405	AT5G19550.1	44 kDa	0% (0)	0% (0)	100% (4)
	| Symbols: ATGDI1, AT-GDI1, GDI1 | guanosine nucleotide diphosphate dissociation inhibitor 1 | chr2:18241804-18244864 FORWARD LENGTH=445	AT2G44100.1	50 kDa	0% (0)	0% (0)	100% (4)
	| Symbols: JR1 | Mannose-binding lectin superfamily protein | chr3:5596096-5597709 REVERSE LENGTH=451	AT3G16470.1	48 kDa	0% (0)	0% (0)	100% (3)	84% (1)
	| Symbols: | Mitochondrial substrate carrier family protein | chr5:6679591-6681845 REVERSE LENGTH=298	AT5G19760.1	32 kDa	0% (0)	0% (0)	100% (3)	84% (1)
	| Symbols: SNF4, ATSNF4 | homolog of yeast sucrose nonfermenting 4 | chr1:2900149-2904212 REVERSE LENGTH=487	AT1G09020.1	53 kDa	0% (0)	0% (0)	100% (3)	67% (1)
	| Symbols: CSY3 | citrate synthase 3 | chr2:17803132-17805991 REVERSE LENGTH=509	AT2G42790.1	56 kDa	0% (0)	0% (0)	100% (3)	30% (1)
	| Symbols: EMB3004, MEE32 | dehydroquinate dehydratase, putative / shikimate dehydrogenase, putative | chr3:1924536-1927701 REVERSE LENGTH=603	AT3G06350.1	66 kDa	0% (0)	0% (0)	100% (3)
	| Symbols: YCF37 | homolog of Synechocystis YCF37 | chr2:10063307-10063810 REVERSE LENGTH=167	AT2G23670.1	17 kDa	0% (0)	0% (0)	100% (3)
	| Symbols: | Adaptin family protein | chr1:11359907-11363916 FORWARD LENGTH=938	AT1G31730.1	104 kDa	0% (0)	0% (0)	100% (3)
	| Symbols: MMT | methionine S-methyltransferase | chr5:20239418-20246046 FORWARD LENGTH=1071	AT5G49810.1	119 kDa	0% (0)	0% (0)	100% (3)
	| Symbols: | Glutaredoxin family protein | chr5:16147826-16149052 REVERSE LENGTH=111	AT5G40370.1	12 kDa	0% (0)	0% (0)	100% (3)
	| Symbols: SSR16 | small subunit ribosomal protein 16 | chr4:16535084-16536092 REVERSE LENGTH=113	AT4G34620.1	13 kDa	0% (0)	0% (0)	100% (3)
	| Symbols: | FUNCTIONS IN: molecular_function unknown; INVOLVED IN: response to cadmium ion; LOCATED IN: plasma membrane; EXPRESSED IN: 25 plant structures; EXPRESSED DURING: 13 growth stages; CONTAINS InterPro DOMAIN/s: Prefoldin (InterPro:IPR009053); BEST Arabidopsis thaliana protein match is: unknown protein (TAIR:AT1G05320.3); Has 470429 Blast hits to 168274 proteins in 4282 species: Archae -…	AT2G32240.1	149 kDa	0% (0)	0% (0)	100% (3)
	| Symbols: | Ribosomal protein S26e family protein | chr2:16945215-16946345 REVERSE LENGTH=131	AT2G40590.1	15 kDa	0% (0)	0% (0)	100% (3)
	| Symbols: ATHM1, TRX-M1, ATM1, THM1 | thioredoxin M-type 1 | chr1:916990-917865 REVERSE LENGTH=179	AT1G03680.1	20 kDa	0% (0)	0% (0)	100% (3)
	| Symbols: | Remorin family protein | chr2:18863147-18864576 REVERSE LENGTH=190	AT2G45820.1	21 kDa	0% (0)	0% (0)	100% (3)
	| Symbols: YCF4 | unfolded protein binding | chrC:59772-60326 FORWARD LENGTH=184	ATCG00520.1	21 kDa	0% (0)	0% (0)	100% (3)
	| Symbols: | Family of unknown function (DUF662) | chr3:3069358-3071145 FORWARD LENGTH=178	AT3G09980.1	21 kDa	0% (0)	0% (0)	100% (3)
	| Symbols: | Kunitz family trypsin and protease inhibitor protein | chr1:6149343-6149933 FORWARD LENGTH=196	AT1G17860.1	22 kDa	0% (0)	0% (0)	100% (3)
	| Symbols: | Ribosomal protein L17 family protein | chr3:20067672-20068385 REVERSE LENGTH=211	AT3G54210.1	23 kDa	0% (0)	0% (0)	100% (3)
	| Symbols: | FUNCTIONS IN: molecular_function unknown; INVOLVED IN: biological_process unknown; LOCATED IN: plasma membrane, vacuole; EXPRESSED IN: cultured cell; CONTAINS InterPro DOMAIN/s: Golgi apparatus membrane protein TVP15 (InterPro:IPR013714); Has 59 Blast hits to 59 proteins in 18 species: Archae - 0; Bacteria - 0; Metazoa - 0; Fungi - 0; Plants - 50; Viruses - 0; Other Eukaryotes - 9 (s…	AT4G33625.1	23 kDa	0% (0)	0% (0)	100% (3)
	| Symbols: ATGSTU20, GSTU20 | glutathione S-transferase TAU 20 | chr1:29484428-29485204 REVERSE LENGTH=217	AT1G78370.1	25 kDa	0% (0)	0% (0)	100% (3)
	| Symbols: | Tetratricopeptide repeat (TPR)-like superfamily protein | chr5:21723488-21724621 REVERSE LENGTH=236	AT5G53490.1	26 kDa	0% (0)	0% (0)	100% (3)
	| Symbols: emb1473 | Ribosomal protein L13 family protein | chr1:29575997-29577406 FORWARD LENGTH=241	AT1G78630.1	27 kDa	0% (0)	0% (0)	100% (3)
	| Symbols: ENH1 | rubredoxin family protein | chr5:5649335-5650975 FORWARD LENGTH=271	AT5G17170.1	28 kDa	0% (0)	0% (0)	100% (3)
	| Symbols: CLPP6 | CLP protease proteolytic subunit 6 | chr1:3967609-3969535 FORWARD LENGTH=289	AT1G11750.2	31 kDa	0% (0)	0% (0)	100% (3)
	| Symbols: PDF1B, DEF2, ATDEF2 | peptide deformylase 1B | chr5:4727129-4728671 REVERSE LENGTH=273	AT5G14660.1	31 kDa	0% (0)	0% (0)	100% (3)
	| Symbols: | Pectinacetylesterase family protein | chr5:18346862-18349488 FORWARD LENGTH=391	AT5G45280.2	42 kDa	0% (0)	0% (0)	100% (3)
	| Symbols: | unknown protein; FUNCTIONS IN: molecular_function unknown; INVOLVED IN: biological_process unknown; LOCATED IN: chloroplast; EXPRESSED IN: 24 plant structures; EXPRESSED DURING: 15 growth stages; CONTAINS InterPro DOMAIN/s: Protein of unknown function DUF1517 (InterPro:IPR010903); Has 276 Blast hits to 275 proteins in 83 species: Archae - 0; Bacteria - 108; Metazoa - 6; Fungi - 0; Pl…	AT1G54520.1	43 kDa	0% (0)	0% (0)	100% (3)
	| Symbols: ALB3 | 63 kDa inner membrane family protein | chr2:12356669-12359158 REVERSE LENGTH=462	AT2G28800.1	50 kDa	0% (0)	0% (0)	100% (3)
	| Symbols: UGT73B2 | UDP-glucosyltransferase 73B2 | chr4:16345476-16347016 REVERSE LENGTH=483	AT4G34135.1	54 kDa	0% (0)	0% (0)	100% (3)
	| Symbols: STN8 | Protein kinase superfamily protein | chr5:359154-360867 FORWARD LENGTH=495	AT5G01920.1	55 kDa	0% (0)	0% (0)	100% (3)
	| Symbols: | Signal recognition particle, SRP54 subunit protein | chr1:18084972-18087743 REVERSE LENGTH=495	AT1G48900.1	55 kDa	0% (0)	0% (0)	100% (3)
	| Symbols: | Rubisco methyltransferase family protein | chr5:4601139-4603873 FORWARD LENGTH=514	AT5G14260.1	58 kDa	0% (0)	0% (0)	100% (3)
	| Symbols: RML1, PAD2, GSH1, CAD2, ATECS1, GSHA | glutamate-cysteine ligase | chr4:12103458-12106751 REVERSE LENGTH=522	AT4G23100.1	59 kDa	0% (0)	0% (0)	100% (3)
	| Symbols: | sodium/calcium exchanger family protein / calcium-binding EF hand family protein | chr1:19844790-19847533 FORWARD LENGTH=585	AT1G53210.1	63 kDa	0% (0)	0% (0)	100% (3)
	| Symbols: ADL1, ADL1A, AG68, DRP1A, RSW9, DL1 | dynamin-like protein | chr5:16820661-16824536 REVERSE LENGTH=610	AT5G42080.1	68 kDa	0% (0)	0% (0)	100% (3)
	| Symbols: | Protein kinase superfamily protein | chr4:15233126-15236764 FORWARD LENGTH=682	AT4G31390.1	77 kDa	0% (0)	0% (0)	100% (3)
	| Symbols: ATCLC-A, CLC-A, CLCA, ATCLCA | chloride channel A | chr5:16381645-16384999 REVERSE LENGTH=775	AT5G40890.1	85 kDa	0% (0)	0% (0)	100% (3)
	| Symbols: CAND1, ATCAND1, ETA2, TIP120, HVE | cullin-associated and neddylation dissociated | chr2:690345-697342 FORWARD LENGTH=1219	AT2G02560.1	135 kDa	0% (0)	0% (0)	100% (3)
	| Symbols: ATCSLE1, CSLE1 | cellulose synthase like E1 | chr1:20876752-20879414 FORWARD LENGTH=729	AT1G55850.1	82 kDa	0% (0)	0% (0)	100% (3)
	| Symbols: | Phosphoenolpyruvate carboxylase family protein | chr4:6618724-6619800 FORWARD LENGTH=358	AT4G10750.1	38 kDa	0% (0)	0% (0)	100% (2)	100% (2)
	| Symbols: ZW9 | TRAF-like family protein | chr1:21612394-21614089 REVERSE LENGTH=396	AT1G58270.1	45 kDa	0% (0)	0% (0)	100% (2)	96% (1)
	| Symbols: CSR1, ALS, AHAS, TZP5, IMR1 | chlorsulfuron/imidazolinone resistant 1 | chr3:18001530-18003542 REVERSE LENGTH=670	AT3G48560.1	73 kDa	0% (0)	0% (0)	100% (2)	94% (1)
	| Symbols: ATTPS8, TPS8, ATTPSC | trehalose-6-phosphatase synthase S8 | chr1:26471286-26474078 REVERSE LENGTH=856	AT1G70290.1	98 kDa	0% (0)	0% (0)	100% (2)	78% (1)
	| Symbols: | tRNA synthetase beta subunit family protein | chr1:27319947-27323908 REVERSE LENGTH=598	AT1G72550.1	68 kDa	0% (0)	0% (0)	100% (2)	75% (1)
	| Symbols: TWN2, VALRS | valyl-tRNA synthetase / valine--tRNA ligase (VALRS) | chr1:5008502-5014486 REVERSE LENGTH=1108	AT1G14610.1	126 kDa	0% (0)	0% (0)	100% (2)	68% (1)
	| Symbols: NDC1 | NAD(P)H dehydrogenase C1 | chr5:2848752-2851323 REVERSE LENGTH=519	AT5G08740.1	57 kDa	0% (0)	0% (0)	100% (2)	36% (1)
	| Symbols: | D-isomer specific 2-hydroxyacid dehydrogenase family protein | chr1:30044794-30045851 FORWARD LENGTH=313	AT1G79870.1	34 kDa	0% (0)	0% (0)	100% (2)	21% (1)
	| Symbols: NSF | AAA-type ATPase family protein | chr4:2489696-2495666 REVERSE LENGTH=742	AT4G04910.1	81 kDa	0% (0)	0% (0)	100% (2)	0% (1)
	| Symbols: | Coatomer, beta' subunit | chr3:5411699-5418313 REVERSE LENGTH=909	AT3G15980.1	102 kDa	0% (0)	0% (0)	100% (2)
	| Symbols: PTAC3 | plastid transcriptionally active 3 | chr3:1123231-1127515 REVERSE LENGTH=910	AT3G04260.1	103 kDa	0% (0)	0% (0)	100% (2)
	| Symbols: ENODL14, AtENODL14 | early nodulin-like protein 14 | chr2:10662308-10662930 FORWARD LENGTH=182	AT2G25060.1	19 kDa	0% (0)	0% (0)	100% (2)
	| Symbols: ATPQ | ATP synthase D chain, mitochondrial | chr3:19396689-19398119 FORWARD LENGTH=168	AT3G52300.1	20 kDa	0% (0)	0% (0)	100% (2)
	| Symbols: ATHM2 | Thioredoxin superfamily protein | chr4:1562585-1564055 REVERSE LENGTH=186	AT4G03520.1	20 kDa	0% (0)	0% (0)	100% (2)
	| Symbols: | ARM repeat superfamily protein | chr3:23132219-23133121 FORWARD LENGTH=221	AT3G62530.1	25 kDa	0% (0)	0% (0)	100% (2)
	| Symbols: | elongation factor P (EF-P) family protein | chr3:2654788-2656154 REVERSE LENGTH=236	AT3G08740.1	26 kDa	0% (0)	0% (0)	100% (2)
	| Symbols: ALPHA-SNAP2, ASNAP | alpha-soluble NSF attachment protein 2 | chr3:20846119-20848213 REVERSE LENGTH=240	AT3G56190.2	27 kDa	0% (0)	0% (0)	100% (2)
	| Symbols: APFI, GAMMA CA2 | gamma carbonic anhydrase 2 | chr1:17321384-17323347 REVERSE LENGTH=278	AT1G47260.1	30 kDa	0% (0)	0% (0)	100% (2)
	| Symbols: VDAC2, ATVDAC2 | voltage dependent anion channel 2 | chr5:26935223-26937123 FORWARD LENGTH=276	AT5G67500.1	30 kDa	0% (0)	0% (0)	100% (2)
	| Symbols: | Protein of unknown function (DUF3353) | chr3:18998182-18999437 FORWARD LENGTH=278	AT3G51140.1	32 kDa	0% (0)	0% (0)	100% (2)
	| Symbols: APX3 | ascorbate peroxidase 3 | chr4:16665007-16667541 REVERSE LENGTH=287	AT4G35000.1	32 kDa	0% (0)	0% (0)	100% (2)
	| Symbols: DRT102 | DNA-damage-repair/toleration protein (DRT102) | chr3:1346431-1347363 REVERSE LENGTH=310	AT3G04880.1	33 kDa	0% (0)	0% (0)	100% (2)
	| Symbols: EIF3G1, ATEIF3G1 | eukaryotic translation initiation factor 3G1 | chr3:3578536-3580366 FORWARD LENGTH=294	AT3G11400.1	33 kDa	0% (0)	0% (0)	100% (2)
	| Symbols: | GDSL-like Lipase/Acylhydrolase superfamily protein | chr1:10375843-10377717 FORWARD LENGTH=363	AT1G29670.1	40 kDa	0% (0)	0% (0)	100% (2)
	| Symbols: | Aha1 domain-containing protein | chr3:3839289-3841303 FORWARD LENGTH=360	AT3G12050.1	40 kDa	0% (0)	0% (0)	100% (2)
	| Symbols: | Protein of unknown function (DUF677) | chr3:10538725-10539849 FORWARD LENGTH=374	AT3G28270.1	42 kDa	0% (0)	0% (0)	100% (2)
	| Symbols: KING1 | SNF1-related protein kinase regulatory subunit gamma 1 | chr3:17987559-17989592 FORWARD LENGTH=424	AT3G48530.1	47 kDa	0% (0)	0% (0)	100% (2)
	| Symbols: | Nuclear transport factor 2 (NTF2) family protein with RNA binding (RRM-RBD-RNP motifs) domain | chr1:26033163-26035301 FORWARD LENGTH=427	AT1G69250.1	47 kDa	0% (0)	0% (0)	100% (2)
	| Symbols: ATHXK1, GIN2, HXK1 | hexokinase 1 | chr4:14352338-14354865 REVERSE LENGTH=496	AT4G29130.1	54 kDa	0% (0)	0% (0)	100% (2)
	| Symbols: APA1, ATAPA1 | aspartic proteinase A1 | chr1:4017119-4019874 REVERSE LENGTH=506	AT1G11910.1	55 kDa	0% (0)	0% (0)	100% (2)
	| Symbols: | Plant invertase/pectin methylesterase inhibitor superfamily | chr2:18644281-18646394 REVERSE LENGTH=511	AT2G45220.1	56 kDa	0% (0)	0% (0)	100% (2)
	| Symbols: ATGCH, GCH, ATRIBA1, RFD1 | GTP cyclohydrolase II | chr5:25718459-25720790 FORWARD LENGTH=543	AT5G64300.1	59 kDa	0% (0)	0% (0)	100% (2)
	| Symbols: GSH2, GSHB | glutathione synthetase 2 | chr5:9668211-9670912 REVERSE LENGTH=539	AT5G27380.1	60 kDa	0% (0)	0% (0)	100% (2)
	| Symbols: CYP97A3, LUT5 | cytochrome P450, family 97, subfamily A, polypeptide 3 | chr1:11396440-11399470 FORWARD LENGTH=595	AT1G31800.1	67 kDa	0% (0)	0% (0)	100% (2)
	| Symbols: PAB2, PABP2, ATPAB2 | poly(A) binding protein 2 | chr4:16336732-16339892 FORWARD LENGTH=629	AT4G34110.1	69 kDa	0% (0)	0% (0)	100% (2)
	| Symbols: ALPHA-DOX1, DOX1, DIOX1, PADOX-1 | Peroxidase superfamily protein | chr3:159689-162726 REVERSE LENGTH=639	AT3G01420.1	73 kDa	0% (0)	0% (0)	100% (2)
	| Symbols: | Protein phosphatase 2C family protein | chr4:16112835-16116243 REVERSE LENGTH=724	AT4G33500.1	79 kDa	0% (0)	0% (0)	100% (2)
	| Symbols: TOC75-III, MAR1 | translocon at the outer envelope membrane of chloroplasts 75-III | chr3:17216104-17219296 REVERSE LENGTH=818	AT3G46740.1	89 kDa	0% (0)	0% (0)	100% (2)
	| Symbols: ATTPS7, TPS7, ATTPSA | trehalose-phosphatase/synthase 7 | chr1:1955413-1958153 FORWARD LENGTH=851	AT1G06410.1	97 kDa	0% (0)	0% (0)	100% (2)
	| Symbols: | S-adenosyl-L-methionine-dependent methyltransferases superfamily protein | chr1:9301146-9303432 REVERSE LENGTH=616	AT1G26850.1	70 kDa	0% (0)	0% (0)	100% (2)
	| Symbols: | 26S proteasome, regulatory subunit Rpn7;Proteasome component (PCI) domain | chr4:12790471-12792599 REVERSE LENGTH=387	AT4G24820.1	44 kDa	0% (0)	0% (0)	100% (2)
	| Symbols: PSAK | photosystem I subunit K | chr1:10722325-10723013 FORWARD LENGTH=130	AT1G30380.1	13 kDa	0% (0)	0% (0)	99% (3)
	| Symbols: RPS15 | chloroplast ribosomal protein S15 | chrC:123296-123562 REVERSE LENGTH=88	ATCG01120.1	11 kDa	0% (0)	0% (0)	99% (2)
	| Symbols: VDAC1, ATVDAC1 | voltage dependent anion channel 1 | chr3:85754-87612 FORWARD LENGTH=276	AT3G01280.1	29 kDa	0% (0)	0% (0)	99% (2)
	| Symbols: CER2, VC2, VC-2 | HXXXD-type acyl-transferase family protein | chr4:12660929-12662537 FORWARD LENGTH=421	AT4G24510.1	47 kDa	0% (0)	0% (0)	99% (2)
	| Symbols: DEGP8, DEG8 | Trypsin family protein with PDZ domain | chr5:15942883-15945676 FORWARD LENGTH=448	AT5G39830.1	47 kDa	0% (0)	0% (0)	99% (2)
	| Symbols: AAE5 | acyl activating enzyme 5 | chr5:5356823-5358481 REVERSE LENGTH=552	AT5G16370.1	61 kDa	0% (0)	0% (0)	99% (2)
	| Symbols: ATPEN2, PEN2 | PTEN 2 | chr3:6731824-6735354 FORWARD LENGTH=611	AT3G19420.1	66 kDa	0% (0)	0% (0)	99% (2)
	| Symbols: PPI1 | proton pump interactor 1 | chr4:13743614-13745900 FORWARD LENGTH=612	AT4G27500.1	69 kDa	0% (0)	0% (0)	99% (2)
	| Symbols: PIN3, ATPIN3 | Auxin efflux carrier family protein | chr1:26743170-26745871 FORWARD LENGTH=640	AT1G70940.1	69 kDa	0% (0)	0% (0)	99% (2)
	| Symbols: ACX3, ATACX3 | acyl-CoA oxidase 3 | chr1:1922423-1926002 FORWARD LENGTH=675	AT1G06290.1	76 kDa	0% (0)	0% (0)	99% (2)
	| Symbols: AK-HSDH II, AK-HSDH | aspartate kinase-homoserine dehydrogenase ii | chr4:10725229-10729278 FORWARD LENGTH=859	AT4G19710.1	94 kDa	0% (0)	0% (0)	99% (2)
	| Symbols: | Ubiquitin-conjugating enzyme family protein | chr1:19757072-19759474 REVERSE LENGTH=543	AT1G53025.1	61 kDa	0% (0)	0% (0)	98% (6)	0% (1)
	| Symbols: RPS15A | ribosomal protein S15A | chr1:2408413-2409065 REVERSE LENGTH=130	AT1G07770.1	15 kDa	0% (0)	0% (0)	98% (4)	99% (1)
	| Symbols: | Protein of unknown function (DUF1295) | chr1:27688449-27689606 REVERSE LENGTH=208	AT1G73650.1	24 kDa	0% (0)	0% (0)	98% (4)
	| Symbols: RPS19 | ribosomal protein S19 | chrC:84005-84283 REVERSE LENGTH=92	ATCG00820.1	11 kDa	0% (0)	0% (0)	98% (3)	99% (2)
	| Symbols: ACD1, LLS1, PAO | Pheophorbide a oxygenase family protein with Rieske [2Fe-2S] domain | chr3:16383858-16386204 FORWARD LENGTH=537	AT3G44880.1	61 kDa	0% (0)	0% (0)	98% (3)	99% (1)
	Cluster of | Symbols: smB | small nuclear ribonucleoprotein associated protein B | chr4:11022843-11023616 REVERSE LENGTH=257 (AT4G20440.1)	AT4G20440.1 [4]	27 kDa	0% (0)	0% (0)	98% (3)	86% (1)
	| Symbols: COPT5 | copper transporter 5 | chr5:6985481-6985921 REVERSE LENGTH=146	AT5G20650.1	16 kDa	0% (0)	0% (0)	98% (3)
	| Symbols: DHAR2 | dehydroascorbate reductase 2 | chr1:28250255-28251237 REVERSE LENGTH=213	AT1G75270.1	23 kDa	0% (0)	0% (0)	98% (3)
	| Symbols: | PLAC8 family protein | chr1:23685408-23687098 FORWARD LENGTH=232	AT1G63830.1	26 kDa	0% (0)	0% (0)	98% (3)
	| Symbols: ILA | ILITYHIA | chr1:24065232-24083403 REVERSE LENGTH=2696	AT1G64790.2	294 kDa	0% (0)	0% (0)	98% (3)
	| Symbols: AtAGAL1, AGAL1 | alpha-galactosidase 1 | chr5:2694851-2697616 REVERSE LENGTH=410	AT5G08380.1	46 kDa	0% (0)	0% (0)	98% (3)
	| Symbols: NTMC2TYPE4, NTMC2T4 | Calcium-dependent lipid-binding (CaLB domain) family protein | chr3:22597485-22600932 FORWARD LENGTH=510	AT3G61050.1	55 kDa	0% (0)	0% (0)	98% (3)
	| Symbols: CCD1, ATCCD1, ATNCED1, NCED1 | carotenoid cleavage dioxygenase 1 | chr3:23452940-23455896 FORWARD LENGTH=538	AT3G63520.1	61 kDa	0% (0)	0% (0)	98% (3)
	| Symbols: | unknown protein; BEST Arabidopsis thaliana protein match is: unknown protein (TAIR:AT3G46430.1); Has 30201 Blast hits to 17322 proteins in 780 species: Archae - 12; Bacteria - 1396; Metazoa - 17338; Fungi - 3422; Plants - 5037; Viruses - 0; Other Eukaryotes - 2996 (source: NCBI BLink). | chr5:24016162-24016500 REVERSE LENGTH=55	AT5G59613.1	7 kDa	0% (0)	0% (0)	98% (3)
	| Symbols: ARA2, ATRABA1A, ATRAB11E, ARA-2 | Ras-related small GTP-binding family protein | chr1:1951089-1952686 REVERSE LENGTH=216	AT1G06400.1	24 kDa	0% (0)	0% (0)	98% (2)	94% (1)
	| Symbols: | SART-1 family | chr3:4940708-4941322 FORWARD LENGTH=204	AT3G14700.1	24 kDa	0% (0)	0% (0)	98% (2)	35% (2)
	| Symbols: ATPTR2-B, NTR1, PTR2-B, PTR2, ATPTR2 | peptide transporter 2 | chr2:487542-489707 FORWARD LENGTH=585	AT2G02040.1	64 kDa	0% (0)	0% (0)	98% (2)	0% (1)
	| Symbols: | transducin family protein / WD-40 repeat family protein | chr3:6501774-6508352 FORWARD LENGTH=760	AT3G18860.1	84 kDa	0% (0)	0% (0)	98% (2)	0% (1)
	| Symbols: | Translation protein SH3-like family protein | chr1:3106549-3107606 FORWARD LENGTH=164	AT1G09590.1	19 kDa	0% (0)	0% (0)	98% (2)
	| Symbols: alpha-ADR | alpha-adaptin | chr5:7579844-7588026 REVERSE LENGTH=1012	AT5G22770.1	112 kDa	0% (0)	0% (0)	98% (2)
	| Symbols: | unknown protein; FUNCTIONS IN: molecular_function unknown; INVOLVED IN: biological_process unknown; LOCATED IN: chloroplast; BEST Arabidopsis thaliana protein match is: unknown protein (TAIR:AT4G13500.1); Has 50 Blast hits to 50 proteins in 20 species: Archae - 0; Bacteria - 0; Metazoa - 0; Fungi - 0; Plants - 50; Viruses - 0; Other Eukaryotes - 0 (source: NCBI BLink). | chr2:1933391…	AT2G05310.1	14 kDa	0% (0)	0% (0)	98% (2)
	| Symbols: | SWIB/MDM2 domain superfamily protein | chr4:16410883-16412122 FORWARD LENGTH=144	AT4G34290.1	16 kDa	0% (0)	0% (0)	98% (2)
	| Symbols: | Adenine nucleotide alpha hydrolases-like superfamily protein | chr1:3154603-3155834 FORWARD LENGTH=171	AT1G09740.1	18 kDa	0% (0)	0% (0)	98% (2)
	| Symbols: ENODL15, AtENODL15 | early nodulin-like protein 15 | chr4:15401798-15402426 FORWARD LENGTH=177	AT4G31840.1	19 kDa	0% (0)	0% (0)	98% (2)
	| Symbols: NRP1, ATNRP1 | nodulin-related protein 1 | chr2:1039409-1039972 REVERSE LENGTH=187	AT2G03440.1	20 kDa	0% (0)	0% (0)	98% (2)
	| Symbols: UCC2 | uclacyanin 2 | chr2:18462182-18463232 REVERSE LENGTH=202	AT2G44790.1	20 kDa	0% (0)	0% (0)	98% (2)
	| Symbols: | Protein of unknown function (DUF1118) | chr1:28078995-28079831 FORWARD LENGTH=198	AT1G74730.1	21 kDa	0% (0)	0% (0)	98% (2)
	| Symbols: | unknown protein; FUNCTIONS IN: molecular_function unknown; INVOLVED IN: biological_process unknown; LOCATED IN: mitochondrion, plastid; EXPRESSED IN: 24 plant structures; EXPRESSED DURING: 13 growth stages; BEST Arabidopsis thaliana protein match is: unknown protein (TAIR:AT2G19530.1); Has 63 Blast hits to 63 proteins in 14 species: Archae - 0; Bacteria - 0; Metazoa - 0; Fungi - 0; P…	AT1G55160.1	21 kDa	0% (0)	0% (0)	98% (2)
	| Symbols: ORF25 | hydrogen ion transporting ATP synthases, rotational mechanism;zinc ion binding | chrM:188084-188662 REVERSE LENGTH=192	ATMG00640.1	22 kDa	0% (0)	0% (0)	98% (2)
	| Symbols: | Rhodanese/Cell cycle control phosphatase superfamily protein | chr2:17592105-17593305 FORWARD LENGTH=234	AT2G42220.1	26 kDa	0% (0)	0% (0)	98% (2)
	| Symbols: FLA13 | FASCICLIN-like arabinogalactan protein 13 precursor | chr5:17761128-17761871 FORWARD LENGTH=247	AT5G44130.1	26 kDa	0% (0)	0% (0)	98% (2)
	| Symbols: SIRANBP | Pleckstrin homology (PH) domain superfamily protein | chr1:2192360-2193688 REVERSE LENGTH=228	AT1G07140.1	26 kDa	0% (0)	0% (0)	98% (2)
	| Symbols: BPA1 | binding partner of acd11 1 | chr5:5536042-5538026 FORWARD LENGTH=259	AT5G16840.1	27 kDa	0% (0)	0% (0)	98% (2)
	| Symbols: AL7 | alfin-like 7 | chr1:4962171-4964154 REVERSE LENGTH=252	AT1G14510.1	28 kDa	0% (0)	0% (0)	98% (2)
	| Symbols: LIL3:1 | Chlorophyll A-B binding family protein | chr4:9803759-9804714 FORWARD LENGTH=262	AT4G17600.1	29 kDa	0% (0)	0% (0)	98% (2)
	| Symbols: | 3-oxo-5-alpha-steroid 4-dehydrogenase family protein | chr5:5227982-5229012 FORWARD LENGTH=268	AT5G16010.1	30 kDa	0% (0)	0% (0)	98% (2)
	| Symbols: | unknown protein; BEST Arabidopsis thaliana protein match is: unknown protein (TAIR:AT3G04550.1). | chr5:10477810-10478945 FORWARD LENGTH=269	AT5G28500.2	30 kDa	0% (0)	0% (0)	98% (2)
	| Symbols: HD2B, HDT02, HDT2, ATHD2B, HDA4, HD2, ATHD2 | histone deacetylase 2B | chr5:7534120-7536054 FORWARD LENGTH=306	AT5G22650.1	32 kDa	0% (0)	0% (0)	98% (2)
	| Symbols: EIF2, AteIF3f, eIF3F | eukaryotic translation initiation factor 2 | chr2:16698332-16699929 REVERSE LENGTH=293	AT2G39990.1	32 kDa	0% (0)	0% (0)	98% (2)
	| Symbols: | alpha/beta-Hydrolases superfamily protein | chr5:3836560-3838182 REVERSE LENGTH=297	AT5G11910.1	34 kDa	0% (0)	0% (0)	98% (2)
	| Symbols: | GDSL-like Lipase/Acylhydrolase superfamily protein | chr3:5556928-5558351 FORWARD LENGTH=353	AT3G16370.1	38 kDa	0% (0)	0% (0)	98% (2)
	| Symbols: CYT1, VTC1, SOZ1, EMB101, GMP1 | Glucose-1-phosphate adenylyltransferase family protein | chr2:16589401-16590741 FORWARD LENGTH=361	AT2G39770.1	40 kDa	0% (0)	0% (0)	98% (2)
	| Symbols: CAO, CPSRP43 | chloroplast signal recognition particle component (CAO) | chr2:19472781-19473902 FORWARD LENGTH=373	AT2G47450.1	41 kDa	0% (0)	0% (0)	98% (2)
	| Symbols: SPDS1 | spermidine synthase 1 | chr1:8420278-8422724 FORWARD LENGTH=378	AT1G23820.1	42 kDa	0% (0)	0% (0)	98% (2)
	| Symbols: PDS2, ATHST, HST | homogentisate prenyltransferase | chr3:3780041-3782880 REVERSE LENGTH=386	AT3G11945.1	43 kDa	0% (0)	0% (0)	98% (2)
	| Symbols: | Nucleotidylyl transferase superfamily protein | chr3:1243152-1245958 FORWARD LENGTH=402	AT3G04600.1	46 kDa	0% (0)	0% (0)	98% (2)
	| Symbols: | Major facilitator superfamily protein | chr1:28229412-28232606 REVERSE LENGTH=487	AT1G75220.1	53 kDa	0% (0)	0% (0)	98% (2)
	| Symbols: scpl42 | serine carboxypeptidase-like 42 | chr5:16888717-16890931 FORWARD LENGTH=473	AT5G42240.1	53 kDa	0% (0)	0% (0)	98% (2)
	| Symbols: PEX14, ATPEX14, PED2 | peroxin 14 | chr5:25220323-25223571 FORWARD LENGTH=507	AT5G62810.1	56 kDa	0% (0)	0% (0)	98% (2)
	| Symbols: STP1, ATSTP1 | sugar transporter 1 | chr1:3777460-3780133 FORWARD LENGTH=522	AT1G11260.1	58 kDa	0% (0)	0% (0)	98% (2)
	| Symbols: HCF101 | ATP binding | chr3:8868731-8872154 REVERSE LENGTH=532	AT3G24430.1	58 kDa	0% (0)	0% (0)	98% (2)
	| Symbols: ARA12 | Subtilase family protein | chr5:26872192-26874465 REVERSE LENGTH=757	AT5G67360.1	79 kDa	0% (0)	0% (0)	98% (2)
	| Symbols: | unknown protein; FUNCTIONS IN: molecular_function unknown; INVOLVED IN: biological_process unknown; LOCATED IN: chloroplast; EXPRESSED IN: 22 plant structures; EXPRESSED DURING: 13 growth stages; BEST Arabidopsis thaliana protein match is: unknown protein (TAIR:AT4G23885.1); Has 30201 Blast hits to 17322 proteins in 780 species: Archae - 12; Bacteria - 1396; Metazoa - 17338; Fungi - …	AT5G24165.1	8 kDa	0% (0)	0% (0)	98% (2)
	| Symbols: PGIP2, ATPGIP2 | polygalacturonase inhibiting protein 2 | chr5:2133941-2135016 FORWARD LENGTH=330	AT5G06870.1	37 kDa	0% (0)	0% (0)	98% (1)	76% (1)
	| Symbols: | unknown protein; FUNCTIONS IN: molecular_function unknown; INVOLVED IN: biological_process unknown; LOCATED IN: cellular_component unknown; EXPRESSED IN: 26 plant structures; EXPRESSED DURING: 15 growth stages; Has 27734 Blast hits to 16708 proteins in 1259 species: Archae - 81; Bacteria - 3434; Metazoa - 10876; Fungi - 2514; Plants - 987; Viruses - 212; Other Eukaryotes - 9630 (sour…	AT3G50370.1	236 kDa	0% (0)	0% (0)	98% (1)	57% (1)
	| Symbols: | binding | chr5:19317899-19327014 FORWARD LENGTH=1605	AT5G47690.1	181 kDa	0% (0)	0% (0)	98% (1)	0% (1)
	| Symbols: LEJ1, CDCP1 | Cystathionine beta-synthase (CBS) family protein | chr4:16341194-16342893 FORWARD LENGTH=238	AT4G34120.1	26 kDa	0% (0)	0% (0)	98% (1)	0% (1)
	| Symbols: | unknown protein; FUNCTIONS IN: molecular_function unknown; INVOLVED IN: biological_process unknown; LOCATED IN: chloroplast, chloroplast envelope; EXPRESSED IN: 22 plant structures; EXPRESSED DURING: 13 growth stages; Has 60 Blast hits to 59 proteins in 31 species: Archae - 0; Bacteria - 20; Metazoa - 1; Fungi - 2; Plants - 33; Viruses - 0; Other Eukaryotes - 4 (source: NCBI BLink). …	AT5G01590.1	62 kDa	0% (0)	0% (0)	98% (1)
	| Symbols: VAM3, ATVAM3, SYP22, ATSYP22, SGR3 | Syntaxin/t-SNARE family protein | chr5:19012342-19013795 REVERSE LENGTH=268	AT5G46860.1	29 kDa	0% (0)	0% (0)	98% (1)	0% (0)
	| Symbols: TOM22-V, TOM9-2, ATTOM22-V | translocase of outer membrane 22-V | chr5:17692888-17693187 FORWARD LENGTH=99	AT5G43970.1	10 kDa	0% (0)	0% (0)	98% (1)
	| Symbols: | Domain of unknown function (DUF543) | chr1:27156403-27157516 FORWARD LENGTH=102	AT1G72170.1	11 kDa	0% (0)	0% (0)	98% (1)
	| Symbols: | zinc ion binding | chr1:4251359-4257201 FORWARD LENGTH=988	AT1G12470.1	112 kDa	0% (0)	0% (0)	98% (1)
	| Symbols: VHA-G2, VAG2, VATG2 | vacuolar ATP synthase subunit G2 | chr4:12350577-12351354 FORWARD LENGTH=106	AT4G23710.1	12 kDa	0% (0)	0% (0)	98% (1)
	| Symbols: CCH | copper chaperone | chr3:20863460-20864402 REVERSE LENGTH=121	AT3G56240.1	13 kDa	0% (0)	0% (0)	98% (1)
	| Symbols: | Ribosomal L22e protein family | chr3:1614641-1615204 FORWARD LENGTH=124	AT3G05560.1	14 kDa	0% (0)	0% (0)	98% (1)
	| Symbols: RPL16 | ribosomal protein L16 | chrC:81189-82652 REVERSE LENGTH=135	ATCG00790.1	15 kDa	0% (0)	0% (0)	98% (1)
	| Symbols: ACP4 | acyl carrier protein 4 | chr4:12870178-12871024 FORWARD LENGTH=137	AT4G25050.1	15 kDa	0% (0)	0% (0)	98% (1)
	| Symbols: | tetratricopeptide repeat (TPR)-containing protein | chr3:19333232-19341295 FORWARD LENGTH=1403	AT3G52140.1	153 kDa	0% (0)	0% (0)	98% (1)
	| Symbols: | Transducin/WD40 repeat-like superfamily protein | chr3:18771292-18779220 FORWARD LENGTH=1614	AT3G50590.1	176 kDa	0% (0)	0% (0)	98% (1)
	| Symbols: MEE59 | maternal effect embryo arrest 59 | chr4:17554805-17555498 FORWARD LENGTH=173	AT4G37300.1	19 kDa	0% (0)	0% (0)	98% (1)
	| Symbols: | Heavy metal transport/detoxification superfamily protein | chr5:4823815-4825196 FORWARD LENGTH=178	AT5G14910.1	19 kDa	0% (0)	0% (0)	98% (1)
	| Symbols: | NADH-ubiquinone oxidoreductase-related | chr5:21413718-21414794 FORWARD LENGTH=169	AT5G52840.1	19 kDa	0% (0)	0% (0)	98% (1)
	| Symbols: | Protein of unknown function (DUF567) | chr5:290034-290685 FORWARD LENGTH=174	AT5G01750.1	19 kDa	0% (0)	0% (0)	98% (1)
	| Symbols: ARF3, ARL1, ATARL1 | ADP-ribosylation factor 3 | chr2:10562822-10564961 FORWARD LENGTH=182	AT2G24765.1	20 kDa	0% (0)	0% (0)	98% (1)
	| Symbols: CALS1 | callose synthase 1 | chr1:1647880-1658677 REVERSE LENGTH=1909	AT1G05570.2	221 kDa	0% (0)	0% (0)	98% (1)
	| Symbols: | Tetratricopeptide repeat (TPR)-like superfamily protein | chr2:18524419-18526502 FORWARD LENGTH=224	AT2G44920.2	24 kDa	0% (0)	0% (0)	98% (1)
	| Symbols: | Cyclophilin-like peptidyl-prolyl cis-trans isomerase family protein | chr3:2088694-2090297 FORWARD LENGTH=236	AT3G66654.1	26 kDa	0% (0)	0% (0)	98% (1)
	| Symbols: ATRZ-1A | RNA-binding (RRM/RBD/RNP motifs) family protein with retrovirus zinc finger-like domain | chr3:9671953-9673055 FORWARD LENGTH=245	AT3G26420.1	27 kDa	0% (0)	0% (0)	98% (1)
	| Symbols: | Double Clp-N motif protein | chr4:7228269-7229898 REVERSE LENGTH=241	AT4G12060.1	27 kDa	0% (0)	0% (0)	98% (1)
	| Symbols: ATEXPB3, EXPB3, ATHEXP BETA 1.6 | expansin B3 | chr4:14000446-14001945 REVERSE LENGTH=264	AT4G28250.1	28 kDa	0% (0)	0% (0)	98% (1)
	| Symbols: ATCYP20-2, CYP20-2 | cyclophilin 20-2 | chr5:4162714-4164720 REVERSE LENGTH=259	AT5G13120.1	28 kDa	0% (0)	0% (0)	98% (1)
	| Symbols: | Ubiquinol-cytochrome C reductase iron-sulfur subunit | chr5:4308431-4310022 REVERSE LENGTH=274	AT5G13440.1	30 kDa	0% (0)	0% (0)	98% (1)
	| Symbols: ACL, ATMES2, MES2, ATME8, ME8 | acetone-cyanohydrin lyase | chr2:10042325-10043641 REVERSE LENGTH=263	AT2G23600.1	30 kDa	0% (0)	0% (0)	98% (1)
	| Symbols: LTI29, LTI45, ERD10 | Dehydrin family protein | chr1:7088235-7089107 REVERSE LENGTH=260	AT1G20450.1	30 kDa	0% (0)	0% (0)	98% (1)
	| Symbols: | Tic22-like family protein | chr4:16064638-16066715 REVERSE LENGTH=268	AT4G33350.1	30 kDa	0% (0)	0% (0)	98% (1)
	| Symbols: RPN12a | regulatory particle non-ATPase 12A | chr1:23956459-23958120 FORWARD LENGTH=267	AT1G64520.1	31 kDa	0% (0)	0% (0)	98% (1)
	| Symbols: ATPHB1, PHB1 | prohibitin 1 | chr4:14084970-14086372 REVERSE LENGTH=288	AT4G28510.1	32 kDa	0% (0)	0% (0)	98% (1)
	| Symbols: | NAD(P)-binding Rossmann-fold superfamily protein | chr1:293396-294888 FORWARD LENGTH=295	AT1G01800.1	32 kDa	0% (0)	0% (0)	98% (1)
	| Symbols: CJD1 | Chloroplast J-like domain 1 | chr1:2748714-2751209 REVERSE LENGTH=294	AT1G08640.1	33 kDa	0% (0)	0% (0)	98% (1)
	| Symbols: | YbaK/aminoacyl-tRNA synthetase-associated domain | chr1:16939909-16942337 FORWARD LENGTH=307	AT1G44835.1	34 kDa	0% (0)	0% (0)	98% (1)
	| Symbols: | Galactose mutarotase-like superfamily protein | chr5:26553821-26555575 REVERSE LENGTH=307	AT5G66530.1	34 kDa	0% (0)	0% (0)	98% (1)
	| Symbols: MEE34 | Mov34/MPN/PAD-1 family protein | chr3:3528989-3531317 FORWARD LENGTH=310	AT3G11270.1	35 kDa	0% (0)	0% (0)	98% (1)
	| Symbols: RBP36B, NRPE3B | DNA-directed RNA polymerase family protein | chr2:6713022-6714386 FORWARD LENGTH=319	AT2G15400.1	36 kDa	0% (0)	0% (0)	98% (1)
	| Symbols: | 3-dehydroquinate synthase, putative | chr5:26431516-26433079 REVERSE LENGTH=338	AT5G66120.1	37 kDa	0% (0)	0% (0)	98% (1)
	| Symbols: | Galactose mutarotase-like superfamily protein | chr3:6143707-6145244 REVERSE LENGTH=341	AT3G17940.1	37 kDa	0% (0)	0% (0)	98% (1)
	| Symbols: ADNT1 | adenine nucleotide transporter 1 | chr4:477411-479590 FORWARD LENGTH=352	AT4G01100.1	38 kDa	0% (0)	0% (0)	98% (1)
	| Symbols: | Mo25 family protein | chr4:9676406-9678568 FORWARD LENGTH=343	AT4G17270.1	40 kDa	0% (0)	0% (0)	98% (1)
	| Symbols: EMB1276, ACAT2 | acetoacetyl-CoA thiolase 2 | chr5:19552570-19555122 REVERSE LENGTH=403	AT5G48230.2	41 kDa	0% (0)	0% (0)	98% (1)
	| Symbols: PYR4, DHOASE | pyrimidin 4 | chr4:12019315-12021200 FORWARD LENGTH=377	AT4G22930.1	42 kDa	0% (0)	0% (0)	98% (1)
	| Symbols: MBD10 | methyl-CPG-binding domain 10 | chr1:5275895-5277474 REVERSE LENGTH=384	AT1G15340.1	42 kDa	0% (0)	0% (0)	98% (1)
	| Symbols: | catalytics;transferases;[acyl-carrier-protein] S-malonyltransferases;binding | chr2:12883162-12885482 REVERSE LENGTH=393	AT2G30200.1	42 kDa	0% (0)	0% (0)	98% (1)
	| Symbols: ATPTPKIS1, DSP4, SEX4, ATSEX4 | dual specificity protein phosphatase (DsPTP1) family protein | chr3:19349884-19353459 REVERSE LENGTH=379	AT3G52180.1	43 kDa	0% (0)	0% (0)	98% (1)
	| Symbols: | GroES-like zinc-binding dehydrogenase family protein | chr1:7919235-7921594 FORWARD LENGTH=388	AT1G22430.1	43 kDa	0% (0)	0% (0)	98% (1)
	| Symbols: ATATP-PRT1, HISN1A, ATP-PRT1 | ATP phosphoribosyl transferase 1 | chr1:21504562-21507429 REVERSE LENGTH=411	AT1G58080.1	45 kDa	0% (0)	0% (0)	98% (1)
	| Symbols: FLA1 | FASCICLIN-like arabinogalactan 1 | chr5:22558375-22560392 REVERSE LENGTH=424	AT5G55730.1	45 kDa	0% (0)	0% (0)	98% (1)
	| Symbols: ATBCAT-3, BCAT3 | branched-chain aminotransferase 3 | chr3:18422768-18425473 FORWARD LENGTH=413	AT3G49680.1	45 kDa	0% (0)	0% (0)	98% (1)
	| Symbols: | GTP-binding protein-related | chr1:20963793-20966181 FORWARD LENGTH=421	AT1G56050.1	46 kDa	0% (0)	0% (0)	98% (1)
	| Symbols: | Cystathionine beta-synthase (CBS) protein | chr1:26274416-26276105 REVERSE LENGTH=447	AT1G69800.1	48 kDa	0% (0)	0% (0)	98% (1)
	| Symbols: | FUNCTIONS IN: molecular_function unknown; INVOLVED IN: biological_process unknown; LOCATED IN: mitochondrion, chloroplast, plasma membrane, plastid, chloroplast envelope; EXPRESSED IN: 23 plant structures; EXPRESSED DURING: 13 growth stages; CONTAINS InterPro DOMAIN/s: Protein of unknown function DUF3769 (InterPro:IPR022244); BEST Arabidopsis thaliana protein match is: pigment defect…	AT2G44640.1	50 kDa	0% (0)	0% (0)	98% (1)
	| Symbols: ATAAH-2, UAH | ureidoglycolate amidohydrolase | chr5:17512651-17515280 FORWARD LENGTH=476	AT5G43600.1	51 kDa	0% (0)	0% (0)	98% (1)
	| Symbols: HGO | homogentisate 1,2-dioxygenase | chr5:21945920-21948070 FORWARD LENGTH=461	AT5G54080.1	51 kDa	0% (0)	0% (0)	98% (1)
	| Symbols: TSB2 | tryptophan synthase beta-subunit 2 | chr4:13586564-13588619 FORWARD LENGTH=475	AT4G27070.1	52 kDa	0% (0)	0% (0)	98% (1)
	| Symbols: CYP71B7 | cytochrome P450, family 71 subfamily B, polypeptide 7 | chr1:4467272-4468857 FORWARD LENGTH=504	AT1G13110.1	57 kDa	0% (0)	0% (0)	98% (1)
	| Symbols: SQD2 | sulfoquinovosyldiacylglycerol 2 | chr5:86907-89885 REVERSE LENGTH=510	AT5G01220.1	57 kDa	0% (0)	0% (0)	98% (1)
	| Symbols: | L-Aspartase-like family protein | chr5:3441805-3443892 FORWARD LENGTH=517	AT5G10920.1	58 kDa	0% (0)	0% (0)	98% (1)
	| Symbols: | Major facilitator superfamily protein | chr5:23903958-23906853 FORWARD LENGTH=558	AT5G59250.1	60 kDa	0% (0)	0% (0)	98% (1)
	| Symbols: ALDH3I1, ALDH3 | aldehyde dehydrogenase 3I1 | chr4:16389801-16392633 FORWARD LENGTH=550	AT4G34240.1	60 kDa	0% (0)	0% (0)	98% (1)
	| Symbols: CT-BMY, BAM3, BMY8 | chloroplast beta-amylase | chr4:9605266-9607250 REVERSE LENGTH=548	AT4G17090.1	61 kDa	0% (0)	0% (0)	98% (1)
	| Symbols: | Phosphofructokinase family protein | chr1:4050159-4053727 REVERSE LENGTH=566	AT1G12000.1	61 kDa	0% (0)	0% (0)	98% (1)
	| Symbols: 4CL1, 4CL.1, AT4CL1 | 4-coumarate:CoA ligase 1 | chr1:19159007-19161464 REVERSE LENGTH=561	AT1G51680.1	61 kDa	0% (0)	0% (0)	98% (1)
	| Symbols: | KH domain-containing protein | chr2:11071844-11075604 REVERSE LENGTH=632	AT2G25970.1	65 kDa	0% (0)	0% (0)	98% (1)
	| Symbols: ATCWINV1, ATBFRUCT1 | Glycosyl hydrolases family 32 protein | chr3:4533084-4535831 REVERSE LENGTH=584	AT3G13790.1	66 kDa	0% (0)	0% (0)	98% (1)
	| Symbols: ATGCN1, GCN1 | ABC transporter family protein | chr5:24453760-24455767 REVERSE LENGTH=595	AT5G60790.1	67 kDa	0% (0)	0% (0)	98% (1)
	| Symbols: | alpha/beta-Hydrolases superfamily protein | chr5:14248202-14253272 REVERSE LENGTH=730	AT5G36210.1	81 kDa	0% (0)	0% (0)	98% (1)
	| Symbols: SEC10 | exocyst complex component sec10 | chr5:4003002-4008445 REVERSE LENGTH=825	AT5G12370.1	90 kDa	0% (0)	0% (0)	98% (1)
	| Symbols: GAMMA-ADAPTIN 1, Gamma-ADR | gamma-adaptin 1 | chr1:8441379-8447152 FORWARD LENGTH=876	AT1G23900.1	96 kDa	0% (0)	0% (0)	98% (1)
	| Symbols: PME44, ATPME44 | pectin methylesterase 44 | chr4:16022506-16026130 FORWARD LENGTH=525	AT4G33220.1	59 kDa	0% (0)	0% (0)	98% (1)
	| Symbols: | Glycosyl hydrolase family protein | chr1:29349796-29352868 REVERSE LENGTH=767	AT1G78060.1	84 kDa	0% (0)	0% (0)	98% (1)
	| Symbols: | Ribosomal protein L32e | chr4:10035715-10036475 REVERSE LENGTH=133	AT4G18100.1	16 kDa	0% (0)	0% (0)	97% (3)
	| Symbols: DHAR3 | dehydroascorbate reductase 1 | chr5:5483312-5484926 FORWARD LENGTH=258	AT5G16710.1	29 kDa	0% (0)	0% (0)	97% (3)
	| Symbols: | unknown protein; FUNCTIONS IN: molecular_function unknown; INVOLVED IN: biological_process unknown; LOCATED IN: chloroplast thylakoid membrane, chloroplast, chloroplast envelope; EXPRESSED IN: 24 plant structures; EXPRESSED DURING: 13 growth stages; Has 30201 Blast hits to 17322 proteins in 780 species: Archae - 12; Bacteria - 1396; Metazoa - 17338; Fungi - 3422; Plants - 5037; Virus…	AT5G08540.1	39 kDa	0% (0)	0% (0)	97% (2)
	| Symbols: | RWD domain-containing protein | chr3:22285371-22287382 FORWARD LENGTH=366	AT3G60300.1	41 kDa	0% (0)	0% (0)	97% (2)
	| Symbols: ST1, ATMST1, MST1, ATRDH1, STR1 | mercaptopyruvate sulfurtransferase 1 | chr1:29800824-29803679 FORWARD LENGTH=379	AT1G79230.1	42 kDa	0% (0)	0% (0)	97% (2)
	| Symbols: | Apoptosis inhibitory protein 5 (API5) | chr2:14377957-14382246 REVERSE LENGTH=553	AT2G34040.1	62 kDa	0% (0)	0% (0)	97% (2)
	| Symbols: | Uncharacterised protein family (UPF0041) | chr5:6787246-6788000 REVERSE LENGTH=110	AT5G20090.1	12 kDa	0% (0)	0% (0)	97% (1)
	| Symbols: | Ribosomal protein S7e family protein | chr1:18059854-18060935 REVERSE LENGTH=191	AT1G48830.1	22 kDa	0% (0)	0% (0)	97% (1)
	| Symbols: ATTIC21, TIC21, CIA5, PIC1 | translocon at inner membrane of chloroplasts 21 | chr2:6642512-6644011 REVERSE LENGTH=296	AT2G15290.1	31 kDa	0% (0)	0% (0)	97% (1)
	| Symbols: | alpha/beta-Hydrolases superfamily protein | chr5:15421605-15423234 FORWARD LENGTH=362	AT5G38520.1	40 kDa	0% (0)	0% (0)	97% (1)
	| Symbols: | Zinc finger C-x8-C-x5-C-x3-H type family protein | chr2:8740054-8742349 REVERSE LENGTH=371	AT2G20280.1	42 kDa	0% (0)	0% (0)	97% (1)
	| Symbols: PECT1 | phosphorylethanolamine cytidylyltransferase 1 | chr2:16168979-16171680 FORWARD LENGTH=421	AT2G38670.1	47 kDa	0% (0)	0% (0)	97% (1)
	| Symbols: CYP98A3 | cytochrome P450, family 98, subfamily A, polypeptide 3 | chr2:17058291-17060532 REVERSE LENGTH=508	AT2G40890.1	58 kDa	0% (0)	0% (0)	97% (1)
	| Symbols: AOC2 | allene oxide cyclase 2 | chr3:9406975-9407839 FORWARD LENGTH=253	AT3G25770.1	28 kDa	0% (0)	0% (0)	96% (3)
	| Symbols: | Apoptosis inhibitory protein 5 (API5) | chr1:10129201-10133697 REVERSE LENGTH=556	AT1G29030.1	62 kDa	0% (0)	0% (0)	96% (3)
	| Symbols: | Leucine-rich repeat protein kinase family protein | chr1:19221187-19225590 REVERSE LENGTH=884	AT1G51805.1	98 kDa	0% (0)	0% (0)	96% (3)
	| Symbols: | unknown protein; BEST Arabidopsis thaliana protein match is: unknown protein (TAIR:AT4G31440.1); Has 30201 Blast hits to 17322 proteins in 780 species: Archae - 12; Bacteria - 1396; Metazoa - 17338; Fungi - 3422; Plants - 5037; Viruses - 0; Other Eukaryotes - 2996 (source: NCBI BLink). | chr2:10422597-10423820 FORWARD LENGTH=407	AT2G24530.1	46 kDa	0% (0)	0% (0)	96% (2)
	| Symbols: | Clathrin adaptor complexes medium subunit family protein | chr5:18920580-18923252 FORWARD LENGTH=438	AT5G46630.1	49 kDa	0% (0)	0% (0)	96% (2)
	| Symbols: HAB2 | homology to ABI2 | chr1:6034917-6036939 FORWARD LENGTH=511	AT1G17550.1	56 kDa	0% (0)	0% (0)	96% (2)
	| Symbols: MAC3B | MOS4-associated complex 3B | chr2:14126584-14131000 REVERSE LENGTH=525	AT2G33340.1	57 kDa	0% (0)	0% (0)	96% (1)	88% (2)
	| Symbols: | Auxin-responsive family protein | chr4:7589670-7591074 REVERSE LENGTH=394	AT4G12980.1	42 kDa	0% (0)	0% (0)	96% (1)	0% (1)
	| Symbols: BAM3 | Leucine-rich receptor-like protein kinase family protein | chr4:10949822-10952924 FORWARD LENGTH=992	AT4G20270.1	110 kDa	0% (0)	0% (0)	96% (1)
	| Symbols: ARF19, IAA22, ARF11 | auxin response factor 19 | chr1:6628395-6632779 REVERSE LENGTH=1086	AT1G19220.1	121 kDa	0% (0)	0% (0)	96% (1)
	| Symbols: SKP1, ASK1, ATSKP1, SKP1A, UIP1 | S phase kinase-associated protein 1 | chr1:28516715-28517454 FORWARD LENGTH=160	AT1G75950.1	18 kDa	0% (0)	0% (0)	96% (1)
	| Symbols: FIP1 | FH interacting protein 1 | chr1:9850395-9852300 REVERSE LENGTH=259	AT1G28200.1	28 kDa	0% (0)	0% (0)	96% (1)
	| Symbols: | Protein of unknown function (DUF3411) | chr3:2622992-2624005 FORWARD LENGTH=337	AT3G08640.1	35 kDa	0% (0)	0% (0)	96% (1)
	| Symbols: HAP13 | Clathrin adaptor complexes medium subunit family protein | chr1:22369289-22371885 REVERSE LENGTH=428	AT1G60780.1	49 kDa	0% (0)	0% (0)	96% (1)
	| Symbols: CRT1, CRT1a, AtCRT1a | calreticulin 1a | chr1:21090059-21092630 REVERSE LENGTH=425	AT1G56340.1	49 kDa	0% (0)	0% (0)	96% (1)
	| Symbols: | Flavin-binding monooxygenase family protein | chr1:4126068-4128090 FORWARD LENGTH=468	AT1G12160.1	53 kDa	0% (0)	0% (0)	96% (1)
	| Symbols: | Ribosomal protein S30 family protein | chr2:8515037-8515806 FORWARD LENGTH=62	AT2G19750.1	7 kDa	0% (0)	0% (0)	96% (1)
	| Symbols: | unknown protein; Has 30201 Blast hits to 17322 proteins in 780 species: Archae - 12; Bacteria - 1396; Metazoa - 17338; Fungi - 3422; Plants - 5037; Viruses - 0; Other Eukaryotes - 2996 (source: NCBI BLink). | chr5:9120688-9120960 REVERSE LENGTH=90	AT5G26114.1	10 kDa	0% (0)	0% (0)	95% (3)	96% (1)
	| Symbols: smB | small nuclear ribonucleoprotein associated protein B | chr4:11022843-11023616 REVERSE LENGTH=257	AT4G20440.1	27 kDa	0% (0)	0% (0)	95% (3)	84% (1)
	| Symbols: | Receptor-like protein kinase-related family protein | chr3:7771065-7772137 FORWARD LENGTH=252	AT3G22060.1	28 kDa	0% (0)	0% (0)	95% (3)	82% (1)
	| Symbols: YBR159, KCR1, ATKCR1 | beta-ketoacyl reductase 1 | chr1:25391676-25393365 FORWARD LENGTH=318	AT1G67730.1	36 kDa	0% (0)	0% (0)	95% (3)
	| Symbols: | Hyaluronan / mRNA binding family | chr4:9771496-9773313 FORWARD LENGTH=360	AT4G17520.1	39 kDa	0% (0)	0% (0)	95% (2)
	| Symbols: | GTP-binding protein-related | chr4:18371329-18374000 REVERSE LENGTH=369	AT4G39520.1	41 kDa	0% (0)	0% (0)	95% (2)
	| Symbols: GLT1, PGLCT | plastidic GLC translocator | chr5:5272904-5275678 FORWARD LENGTH=546	AT5G16150.1	57 kDa	0% (0)	0% (0)	95% (2)
	| Symbols: ZDS, PDE181, SPC1 | zeta-carotene desaturase | chr3:1342842-1346189 FORWARD LENGTH=558	AT3G04870.1	62 kDa	0% (0)	0% (0)	95% (2)
	| Symbols: | NAD(P)-binding Rossmann-fold superfamily protein | chr3:18761247-18763835 REVERSE LENGTH=272	AT3G50560.1	29 kDa	0% (0)	0% (0)	95% (1)
	| Symbols: ATCLH1, CORI1, ATHCOR1, CLH1 | chlorophyllase 1 | chr1:6803796-6804923 REVERSE LENGTH=324	AT1G19670.1	35 kDa	0% (0)	0% (0)	95% (1)
	| Symbols: EFE, ACO4, EAT1 | ethylene-forming enzyme | chr1:1431419-1432695 REVERSE LENGTH=323	AT1G05010.1	37 kDa	0% (0)	0% (0)	95% (1)
	| Symbols: DEGP1, Deg1 | DegP protease 1 | chr3:10366659-10368864 REVERSE LENGTH=439	AT3G27925.1	47 kDa	0% (0)	0% (0)	95% (1)
	| Symbols: | unknown protein; FUNCTIONS IN: molecular_function unknown; INVOLVED IN: biological_process unknown; LOCATED IN: nucleolus; EXPRESSED IN: 25 plant structures; EXPRESSED DURING: 15 growth stages; BEST Arabidopsis thaliana protein match is: unknown protein (TAIR:AT5G64910.1); Has 33260 Blast hits to 16857 proteins in 1270 species: Archae - 88; Bacteria - 3040; Metazoa - 11915; Fungi - 3…	AT5G10010.1	51 kDa	0% (0)	0% (0)	95% (1)
	| Symbols: FUS6, ATFUS6, CSN1, COP11, EMB78, ATSK31, SK31 | 26S proteasome, regulatory subunit Rpn7;Proteasome component (PCI) domain | chr3:22626335-22628895 FORWARD LENGTH=441	AT3G61140.1	51 kDa	0% (0)	0% (0)	95% (1)
	| Symbols: RPL32 | ribosomal protein L32 | chrC:113449-113607 FORWARD LENGTH=52	ATCG01020.1	6 kDa	0% (0)	0% (0)	95% (1)
	| Symbols: | signal recognition particle-related / SRP-related | chr5:24888920-24893079 FORWARD LENGTH=605	AT5G61970.1	69 kDa	0% (0)	0% (0)	95% (1)
	| Symbols: CHUP1 | Hydroxyproline-rich glycoprotein family protein | chr3:9354061-9357757 FORWARD LENGTH=1004	AT3G25690.1	112 kDa	0% (0)	0% (0)	95% (1)
	| Symbols: | Leucine-rich repeat (LRR) family protein | chr1:18411177-18412779 REVERSE LENGTH=494	AT1G49750.1	54 kDa	0% (0)	0% (0)	94% (2)	0% (1)
	| Symbols: | TRAF-like superfamily protein | chr1:1148818-1153895 REVERSE LENGTH=1074	AT1G04300.1	120 kDa	0% (0)	0% (0)	94% (2)
	| Symbols: | Ribosomal protein L13 family protein | chr3:9064613-9065871 FORWARD LENGTH=206	AT3G24830.1	23 kDa	0% (0)	0% (0)	94% (2)
	| Symbols: | Cytochrome C1 family | chr3:10056144-10058370 REVERSE LENGTH=307	AT3G27240.1	34 kDa	0% (0)	0% (0)	94% (2)
	| Symbols: | unknown protein; LOCATED IN: chloroplast; EXPRESSED IN: 22 plant structures; EXPRESSED DURING: 13 growth stages; BEST Arabidopsis thaliana protein match is: unknown protein (TAIR:AT1G56180.1); Has 224 Blast hits to 222 proteins in 59 species: Archae - 0; Bacteria - 65; Metazoa - 0; Fungi - 0; Plants - 134; Viruses - 0; Other Eukaryotes - 25 (source: NCBI BLink). | chr2:9354990-935695…	AT2G21960.1	36 kDa	0% (0)	0% (0)	94% (2)
	| Symbols: | P-loop containing nucleoside triphosphate hydrolases superfamily protein | chr1:9843084-9845002 REVERSE LENGTH=614	AT1G28180.1	72 kDa	0% (0)	0% (0)	94% (2)
	| Symbols: | unknown protein; FUNCTIONS IN: molecular_function unknown; INVOLVED IN: biological_process unknown; LOCATED IN: mitochondrion, plasma membrane, plastid, vacuole; EXPRESSED IN: 27 plant structures; EXPRESSED DURING: 15 growth stages; Has 39 Blast hits to 39 proteins in 13 species: Archae - 0; Bacteria - 0; Metazoa - 0; Fungi - 0; Plants - 39; Viruses - 0; Other Eukaryotes - 0 (source:…	AT1G08480.1	16 kDa	0% (0)	0% (0)	94% (1)
	| Symbols: | unknown protein; FUNCTIONS IN: molecular_function unknown; INVOLVED IN: biological_process unknown; LOCATED IN: chloroplast; EXPRESSED IN: 22 plant structures; EXPRESSED DURING: 13 growth stages; Has 30201 Blast hits to 17322 proteins in 780 species: Archae - 12; Bacteria - 1396; Metazoa - 17338; Fungi - 3422; Plants - 5037; Viruses - 0; Other Eukaryotes - 2996 (source: NCBI BLink). …	AT5G65250.1	33 kDa	0% (0)	0% (0)	94% (1)
	| Symbols: OTC | ornithine carbamoyltransferase | chr1:28266457-28268383 REVERSE LENGTH=375	AT1G75330.1	41 kDa	0% (0)	0% (0)	94% (1)
	| Symbols: LTP2, LP2, cdf3 | lipid transfer protein 2 | chr2:16128481-16128948 FORWARD LENGTH=118	AT2G38530.1	12 kDa	0% (0)	0% (0)	93% (3)
	| Symbols: | Plant mitochondrial ATPase, F0 complex, subunit 8 protein | chr2:3386292-3386768 FORWARD LENGTH=158	AT2G07707.1	18 kDa	0% (0)	0% (0)	93% (3)
	| Symbols: | unknown protein; FUNCTIONS IN: molecular_function unknown; INVOLVED IN: biological_process unknown; LOCATED IN: chloroplast; EXPRESSED IN: 22 plant structures; EXPRESSED DURING: 13 growth stages; BEST Arabidopsis thaliana protein match is: unknown protein (TAIR:AT2G23370.1); Has 75 Blast hits to 73 proteins in 21 species: Archae - 0; Bacteria - 0; Metazoa - 0; Fungi - 0; Plants - 67;…	AT4G34090.2	37 kDa	0% (0)	0% (0)	93% (2)
	| Symbols: | FKBP-like peptidyl-prolyl cis-trans isomerase family protein | chr5:4299830-4301706 REVERSE LENGTH=256	AT5G13410.1	28 kDa	0% (0)	0% (0)	93% (1)	20% (1)
	| Symbols: ATCYSB, ATCYS6, CYSB | cystatin B | chr3:3960523-3961777 REVERSE LENGTH=201	AT3G12490.1	22 kDa	0% (0)	0% (0)	93% (1)
	| Symbols: | Nitrilase/cyanide hydratase and apolipoprotein N-acyltransferase family protein | chr5:3885162-3887772 FORWARD LENGTH=369	AT5G12040.1	40 kDa	0% (0)	0% (0)	93% (1)
	| Symbols: FUS12, ATCSN2, COP12, CSN2 | proteasome family protein | chr2:11519684-11522412 REVERSE LENGTH=439	AT2G26990.1	51 kDa	0% (0)	0% (0)	93% (1)
	| Symbols: | BTB/POZ domain-containing protein | chr2:13037410-13041475 FORWARD LENGTH=809	AT2G30600.1	92 kDa	0% (0)	0% (0)	93% (1)
	| Symbols: PEX11B | peroxin 11B | chr3:17480798-17481692 FORWARD LENGTH=227	AT3G47430.1	26 kDa	0% (0)	0% (0)	92% (3)
	| Symbols: | FAD/NAD(P)-binding oxidoreductase | chr1:5210403-5212137 REVERSE LENGTH=295	AT1G15140.1	32 kDa	0% (0)	0% (0)	92% (3)
	| Symbols: | Class I glutamine amidotransferase-like superfamily protein | chr4:14920605-14922286 FORWARD LENGTH=250	AT4G30530.1	28 kDa	0% (0)	0% (0)	92% (2)	52% (1)
	| Symbols: | Uncharacterized conserved protein (DUF2358) | chr1:24229167-24230764 FORWARD LENGTH=286	AT1G65230.1	33 kDa	0% (0)	0% (0)	92% (2)
	| Symbols: FVE, ACG1, MSI4, NFC4, NFC04, ATMSI4 | Transducin family protein / WD-40 repeat family protein | chr2:8456006-8459235 FORWARD LENGTH=507	AT2G19520.1	56 kDa	0% (0)	0% (0)	92% (1)	43% (1)
	| Symbols: | Class-II DAHP synthetase family protein | chr1:7912120-7914742 FORWARD LENGTH=527	AT1G22410.1	58 kDa	0% (0)	0% (0)	92% (1)
	| Symbols: | AMP-dependent synthetase and ligase family protein | chr1:28518187-28519821 FORWARD LENGTH=544	AT1G75960.1	60 kDa	0% (0)	0% (0)	92% (1)
	| Symbols: | SecY protein transport family protein | chr1:10252662-10254526 FORWARD LENGTH=475	AT1G29310.1	52 kDa	0% (0)	0% (0)	92% (1)
	| Symbols: BON2 | Calcium-dependent phospholipid-binding Copine family protein | chr5:2299996-2303040 FORWARD LENGTH=586	AT5G07300.1	64 kDa	0% (0)	0% (0)	91% (2)
	| Symbols: | transducin family protein / WD-40 repeat family protein | chr3:6183880-6186788 FORWARD LENGTH=609	AT3G18060.1	66 kDa	0% (0)	0% (0)	91% (2)
	| Symbols: | Protein prenylyltransferase superfamily protein | chr3:1326289-1329132 FORWARD LENGTH=303	AT3G04830.1	34 kDa	0% (0)	0% (0)	91% (1)
	| Symbols: ATNAP7, NAP7 | non-intrinsic ABC protein 7 | chr3:3335325-3337304 REVERSE LENGTH=338	AT3G10670.1	37 kDa	0% (0)	0% (0)	91% (1)
	| Symbols: | P-loop containing nucleoside triphosphate hydrolases superfamily protein | chr2:1147968-1149023 REVERSE LENGTH=351	AT2G03750.1	41 kDa	0% (0)	0% (0)	91% (1)
	| Symbols: | unknown protein; FUNCTIONS IN: molecular_function unknown; INVOLVED IN: biological_process unknown; LOCATED IN: mitochondrion, plasma membrane, plastid, membrane; EXPRESSED IN: 25 plant structures; EXPRESSED DURING: 13 growth stages; CONTAINS InterPro DOMAIN/s: Protein of unknown function DUF2343 (InterPro:IPR018786); Has 171 Blast hits to 171 proteins in 90 species: Archae - 0; Bact…	AT1G53760.1	31 kDa	0% (0)	0% (0)	90% (1)
	| Symbols: | Disease resistance protein (TIR-NBS-LRR class) family | chr5:16395507-16399129 FORWARD LENGTH=1104	AT5G40910.1	124 kDa	0% (0)	0% (0)	90% (1)
	| Symbols: | unknown protein; FUNCTIONS IN: molecular_function unknown; INVOLVED IN: biological_process unknown; LOCATED IN: chloroplast thylakoid membrane, chloroplast, membrane, chloroplast envelope; EXPRESSED IN: 23 plant structures; EXPRESSED DURING: 14 growth stages; BEST Arabidopsis thaliana protein match is: unknown protein (TAIR:AT3G02900.1); Has 30201 Blast hits to 17322 proteins in 780 …	AT5G16660.1	18 kDa	0% (0)	0% (0)	90% (1)
	| Symbols: ATFP8, ATRABD1, RABD1 | Ras-related small GTP-binding family protein | chr3:3709490-3711397 REVERSE LENGTH=205	AT3G11730.1	23 kDa	0% (0)	0% (0)	90% (1)
	| Symbols: GLX2-3, ETHE1, GLY3 | glyoxalase II 3 | chr1:19991542-19993250 REVERSE LENGTH=294	AT1G53580.1	32 kDa	0% (0)	0% (0)	90% (1)
	| Symbols: | Galactose oxidase/kelch repeat superfamily protein | chr2:12726102-12727253 REVERSE LENGTH=383	AT2G29810.1	44 kDa	0% (0)	0% (0)	90% (1)
	| Symbols: STP4, ATSTP4 | sugar transporter 4 | chr3:6935048-6936841 FORWARD LENGTH=514	AT3G19930.1	57 kDa	0% (0)	0% (0)	90% (1)
	| Symbols: | Auxin-responsive GH3 family protein | chr5:4283805-4286120 FORWARD LENGTH=594	AT5G13360.1	67 kDa	0% (0)	0% (0)	90% (1)
	| Symbols: FLN2 | fructokinase-like 2 | chr1:26016018-26018365 FORWARD LENGTH=616	AT1G69200.1	69 kDa	0% (0)	0% (0)	90% (1)
