# Supplementary material for: The 3′ processing of antisense RNAs physically links to chromatin-based transcriptional control
Source: Proc Natl Acad Sci U S A. 2020 Jun 15;117(26):15316–21. doi: 10.1073/pnas.2007268117 (PMC7334503; doi:10.1073/pnas.2007268117)
Supplement: Supplementary File [file pnas.2007268117.sd02.xlsx]

## Sheet: LD SDG
	Dataset S2. List of proteins identified by SDG26-GFP affinity purifications
	Identified Proteins	Accession Number - TAIR - splice isoforms	Col-0 #1	Col-0 #2	GFP	SDG26-eGFP #1	SDG26-eGFP #2
	| Symbols: FLD | Flavin containing amine oxidoreductase family protein | chr3:3229293-3232345 FORWARD LENGTH=884	AT3G10390	0	0	0	11	29
	| Symbols: SDG26 | SET domain group 26 | chr1:28789887-28792371 REVERSE LENGTH=492	AT1G76710	0	0	0	9	23
	| Symbols: LD | Homeodomain-like superfamily protein | chr4:1123656-1128252 REVERSE LENGTH=953	AT4G02560	0	0	0	2	9
	Symbols UDP glucose 6 dehydrogenase family protein chr5 5027872 5029314 REVERSE LENGTH 480	AT5G15490	0	0	0	5	14
	Symbols ATPase V1 complex subunit B protein chr1 28534134 28536916 FORWARD LENGTH 486	AT1G76030	0	0	0	7	17
	| Symbols: U2A' | U2 small nuclear ribonucleoprotein A | chr1:3159476-3161603 REVERSE LENGTH=249	AT1G09760	0	0	0	15	4
	Symbols UXS4 UDP xylose synthase 4 chr2 19538751 19541364 REVERSE LENGTH 443	AT2G47650	0	0	0	3	7
	| Symbols: AGO2 | Argonaute family protein | chr1:11181777-11185112 FORWARD LENGTH=1014	AT1G31280	0	0	0	0	14
	| Symbols: NIT2, AtNIT2 | nitrilase 2 | chr3:15983351-15985172 FORWARD LENGTH=339	AT3G44300	0	0	0	18	25
	| Symbols: ACO3 | aconitase 3 | chr2:2141591-2146350 FORWARD LENGTH=990	AT2G05710	0	0	3	11	22
	| Symbols: HOT5, ADH2, GSNOR, ATGSNOR1, PAR2 | GroES-like zinc-binding dehydrogenase family protein | chr5:17684265-17686379 FORWARD LENGTH=379	AT5G43940	0	0	1	14	22
	Symbols UDP glucose 6 dehydrogenase family protein chr3 11267375 11268817 REVERSE LENGTH 480	AT3G29360	0	0	0	0	18
	| Symbols: GAD2 | glutamate decarboxylase 2 | chr1:24552094-24557253 FORWARD LENGTH=494	AT1G65960	0	0	0	5	21
	| Symbols: CAC3 | acetyl Co-enzyme a carboxylase carboxyltransferase alpha subunit | chr2:15917612-15920749 FORWARD LENGTH=769	AT2G38040	0	0	0	0	9
	| Symbols: RHM1, ROL1, ATRHM1 | rhamnose biosynthesis 1 | chr1:29550110-29552207 FORWARD LENGTH=669	AT1G78570	0	0	0	0	15
	| Symbols: ASP2, AAT2 | aspartate aminotransferase 2 | chr5:6598201-6601597 FORWARD LENGTH=405	AT5G19550	0	0	3	0	25
	Symbols UBP13 ubiquitin specific protease 13 chr3 3761758 3770290 REVERSE LENGTH 1114	AT3G11910	0	0	0	5	15
	Symbols AGO5 Argonaute family protein chr2 11871488 11876712 FORWARD LENGTH 997	AT2G27880	0	0	0	0	9
	| Symbols: AOS, CYP74A, DDE2 | allene oxide synthase | chr5:17097803-17099359 REVERSE LENGTH=518	AT5G42650	0	0	1	0	17
	| Symbols: PMEAMT, AtPMEAMT | S-adenosyl-L-methionine-dependent methyltransferases superfamily protein | chr1:17966448-17969077 FORWARD LENGTH=475	AT1G48600	0	0	0	0	14
	Symbols AAA type ATPase family protein chr2 8692736 8694837 FORWARD LENGTH 443	AT2G20140	0	0	0	0	2
	Symbols FAC1 ATAMPD AMP deaminase putative myoadenylate deaminase putative chr2 16033767	AT2G38280	0	0	0	0	8
	| Symbols: ATPME3, PME3 | pectin methylesterase 3 | chr3:4772214-4775095 REVERSE LENGTH=592	AT3G14310	0	0	3	4	13
	Symbols GSTF6 glutathione S transferase 6 chr1 661363 662191 REVERSE LENGTH 208	AT1G02930	0	0	0	6	15
	| Symbols: ALB1, ALB-1V, V157, PDE166, CHLD | ALBINA 1 | chr1:2696538-2700819 FORWARD LENGTH=760	AT1G08520	0	0	0	0	5
	Symbols ERD1 CLPD SAG15 Clp ATPase chr5 20764479 20768481 FORWARD LENGTH 945	AT5G51070	0	0	0	0	5
	Symbols POR C PORC protochlorophyllide oxidoreductase C chr1 907699 909245 FORWARD LENGTH 39	AT1G03630	0	0	2	0	9
	| Symbols: AT-IMP, ATKAP ALPHA, AIMP ALPHA, IMPA-1, IMPA1 | importin alpha isoform 1 | chr3:2120559-2123555 FORWARD LENGTH=532	AT3G06720	0	0	0	2	0
	Symbols AHA5 HA5 H ATPase 5 chr2 10415522 10419730 FORWARD LENGTH 931	AT2G24520	0	0	0	0	5
	Symbols RPSAb 40s ribosomal protein SA B chr3 1309544 1310846 REVERSE LENGTH 280	AT3G04770	0	0	0	0	6
	Symbols ATRPS5B RPS5B ribosomal protein 5B chr2 15647883 15649042 REVERSE LENGTH 207	AT2G37270	0	0	0	0	9
	| Symbols: ATPERX34, PERX34, PRXCB, ATPCB, PRX34 | peroxidase CB | chr3:18207819-18210041 FORWARD LENGTH=353	AT3G49120	0	0	0	7	6
	| Symbols: EMB1080 | Nucleic acid-binding, OB-fold-like protein | chr3:18141017-18142189 REVERSE LENGTH=160	AT3G48930	0	0	1	0	5
	| Symbols: RPL2.1 | ribosomal protein L2 | chrC:84337-85843 REVERSE LENGTH=274	ATCG00830	0	0	0	0	8
	Symbols ADL1D DL1D DYNAMIN like 1D chr2 18403856 18406961 REVERSE LENGTH 612	AT2G44590	0	0	0	0	5
	Symbols ROC3 rotamase CYP 3 chr2 7200862 7201383 FORWARD LENGTH 151	AT2G16600	0	0	0	4	4
	Symbols U2B U2 small nuclear ribonucleoprotein B chr2 12905557 12907434 REVERSE LENGTH 232	AT2G30260	0	0	0	5	0
	Symbols Ribosomal S17 family protein chr3 3319459 3319881 FORWARD LENGTH 140	AT3G10610	0	0	0	0	5
	Symbols UDP Glycosyltransferase superfamily protein chr3 7867806 7870053 FORWARD LENGTH 461	AT3G22250	0	0	0	0	4
	Symbols GTP binding Elongation factor Tu family protein chr5 24289226 24290675 FORWARD LENGTH	AT5G60390	0	0	0	45	30
	Symbols NIT1 ATNIT1 NITI nitrilase 1 chr3 15986901 15988841 FORWARD LENGTH 346	AT3G44310	0	0	3	28	47
	| Symbols: | Phosphoglycerate mutase, 2,3-bisphosphoglycerate-independent | chr3:2608683-2611237 REVERSE LENGTH=560	AT3G08590	0	0	0	30	44
	| Symbols: | tRNA synthetase class I (I, L, M and V) family protein | chr4:6397526-6404509 REVERSE LENGTH=1190	AT4G10320	0	0	0	16	49
	Symbols ATPPC1 PEPC1 ATPEPC1 PPC1 phosphoenolpyruvate carboxylase 1 chr1 19884261 19888070	AT1G53310	0	0	0	9	55
	Symbols TGG2 BGLU37 glucoside glucohydrolase 2 chr5 9072730 9075143 FORWARD LENGTH 467	AT5G25980	0	0	0	24	38
	Symbols ATCIMS Cobalamin independent synthase family protein chr5 5935771 5939195 FORWARD LEN	AT5G17920	0	0	35	20	38
	| Symbols: | ENTH/ANTH/VHS superfamily protein | chr5:13462463-13465581 REVERSE LENGTH=544	AT5G35200	0	0	0	16	41
	Symbols CPN60B LEN1 chaperonin 60 beta chr1 20715717 20718673 REVERSE LENGTH 600	AT1G55490	0	0	14	17	39
	Symbols SHD AtHsp90 7 AtHsp90 7 Chaperone protein htpG family protein chr4 12551902 1255585	AT4G24190	0	0	5	21	34
	Symbols RCA rubisco activase chr2 16571174 16573345 REVERSE LENGTH 441	AT2G39730	0	0	81	22	29
	Symbols HSC70 1 HSP70 1 AT HSC70 1 HSC70 heat shock cognate protein 70 1 chr5 554055 55633	AT5G02500	0	0	23	20	29
	Symbols GAPA 2 glyceraldehyde 3 phosphate dehydrogenase A subunit 2 chr1 4392634 4393850 REVE	AT1G12900	0	0	64	21	27
	| Symbols: | Pyridoxal phosphate (PLP)-dependent transferases superfamily protein | chr2:7666637-7667905 FORWARD LENGTH=422	AT2G17630	0	0	0	16	30
	Symbols CAT3 SEN2 ATCAT3 catalase 3 chr1 7144692 7146193 FORWARD LENGTH 377	AT1G20620	0	0	12	15	29
	| Symbols: HSP60, HSP60-3B | heat shock protein 60 | chr3:8669013-8672278 FORWARD LENGTH=577	AT3G23990	0	0	0	11	33
	Symbols BIP Heat shock protein 70 Hsp 70 family protein chr5 16807697 16810480 REVERSE LENG	AT5G42020	0	0	0	17	26
	Symbols CAT3 SEN2 ATCAT3 catalase 3 chr1 7143142 7145807 FORWARD LENGTH 427	AT1G20620	0	0	12	15	26
	Symbols HSP60 2 heat shock protein 60 2 chr2 14075093 14078568 REVERSE LENGTH 580	AT2G33210	0	0	1	9	30
	Symbols CAT2 catalase 2 chr4 16700937 16703215 REVERSE LENGTH 492	AT4G35090	0	0	20	12	25
	| Symbols: | HAD superfamily, subfamily IIIB acid phosphatase | chr4:14423797-14424848 REVERSE LENGTH=256	AT4G29270	0	0	0	10	27
	| Symbols: | Glutamyl/glutaminyl-tRNA synthetase, class Ic | chr5:9305673-9308247 FORWARD LENGTH=719	AT5G26710	0	0	1	9	28
	Symbols GLU2 glutamate synthase 2 chr2 17177934 17188388 FORWARD LENGTH 1629	AT2G41220	0	0	0	0	19
	| Symbols: | FUNCTIONS IN: molecular_function unknown; INVOLVED IN: response to cadmium ion; LOCATED IN: plasma membrane; EXPRESSED IN: 25 plant structures; EXPRESSED DURING: 13 growth stages; CONTAINS InterPro DOMAIN/s: Prefoldin (InterPro:IPR009053); BEST Arabidopsis thaliana protein match is: unknown protein (TAIR:AT1G05320.3); Has 470429 Blast hits to 168274 proteins in 4282 species: Archae -…	AT2G32240	0	0	0	19	16
	Symbols GGT1 AOAT1 GGAT1 glutamate glyoxylate aminotransferase chr1 8268808 8271329 REVERSE	AT1G23310	0	0	13	10	25
	Symbols EIF4A1 RH4 TIF4A1 eukaryotic translation initiation factor 4A1 chr3 4592635 4594094	AT3G13920	0	0	16	10	24
	| Symbols: POK1 | phragmoplast orienting kinesin 1 | chr3:5936108-5946205 FORWARD LENGTH=2066	AT3G17360	0	0	0	18	15
	| Symbols: ADG2, APL1 | ADP glucose pyrophosphorylase large subunit 1 | chr5:6463931-6466775 REVERSE LENGTH=522	AT5G19220	0	0	1	0	26
	Symbols P loop containing nucleoside triphosphate hydrolases superfamily protein chr1 5745523	AT1G16800	0	0	0	20	12
	| Symbols: | Tetratricopeptide repeat (TPR)-like superfamily protein | chr4:15831679-15841454 REVERSE LENGTH=1863	AT4G32820	0	0	0	14	18
	Symbols Aldolase type TIM barrel family protein chr3 4821861 4823899 FORWARD LENGTH 348	AT3G14420	0	0	41	10	22
	| Symbols: | TCP-1/cpn60 chaperonin family protein | chr3:1024432-1027604 FORWARD LENGTH=549	AT3G03960	0	0	3	8	24
	Symbols EIF4A 2 eif4a 2 chr1 20260495 20262018 FORWARD LENGTH 412	AT1G54270	0	0	15	10	20
	| Symbols: NAGK | N-acetyl-l-glutamate kinase | chr3:21311164-21312207 REVERSE LENGTH=347	AT3G57560	0	0	0	9	21
	Symbols P5CS1 ATP5CS delta1 pyrroline 5 carboxylate synthase 1 chr2 16598516 16601976 REVERS	AT2G39800	0	0	2	5	25
	Symbols GS2 GLN2 ATGSL1 glutamine synthetase 2 chr5 13831220 13833239 FORWARD LENGTH 430	AT5G35630	0	0	47	6	23
	Symbols XIE ATXIE Myosin family protein with Dil domain chr1 20371649 20379745 REVERSE LENGT	AT1G54560	0	0	0	11	17
	| Symbols: RGP2, ATRGP2 | reversibly glycosylated polypeptide 2 | chr5:5092203-5094093 FORWARD LENGTH=360	AT5G15650	0	0	0	8	20
	Symbols Aldolase type TIM barrel family protein chr3 4818667 4820748 FORWARD LENGTH 367	AT3G14415	0	0	33	8	19
	Symbols Glycine cleavage T protein family chr1 4001801 4003245 FORWARD LENGTH 408	AT1G11860	0	0	33	6	20
	| Symbols: ADG1, APS1 | ADP glucose pyrophosphorylase 1 | chr5:19570326-19572557 FORWARD LENGTH=520	AT5G48300	0	0	0	3	23
	Symbols AGO1 Stabilizer of iron transporter SufD Polynucleotidyl transferase chr1 17886285	AT1G48410	0	0	0	14	11
	Symbols emb2410 embryo defective 2410 chr2 10916456 10927390 REVERSE LENGTH 2166	AT2G25660	0	0	0	9	16
	| Symbols: ATTCP-1, TCP-1 | T-complex protein 1 alpha subunit | chr3:6998544-7002266 REVERSE LENGTH=545	AT3G20050	0	0	0	6	19
	| Symbols: MTHFR2 | methylenetetrahydrofolate reductase 2 | chr2:18262301-18265185 FORWARD LENGTH=594	AT2G44160	0	0	0	0	16
	| Symbols: GUN5, CCH, CHLH, CCH1, ABAR | magnesium-chelatase subunit chlH, chloroplast, putative / Mg-protoporphyrin IX chelatase, putative (CHLH) | chr5:4387567-4392082 REVERSE LENGTH=1381	AT5G13630	0	0	0	11	13
	Symbols MOM MOM1 ATP dependent helicase family protein chr1 2501981 2510488 REVERSE LENGTH 2	AT1G08060	0	0	0	10	13
	Symbols Glycosyl hydrolase family protein chr5 7107609 7110775 REVERSE LENGTH 624	AT5G20950	0	0	2	7	16
	| Symbols: APM1, ATAPM1 | aminopeptidase M1 | chr4:15965915-15970418 REVERSE LENGTH=879	AT4G33090	0	0	1	7	16
	Symbols ACLB 2 ATP citrate lyase subunit B 2 chr5 20055048 20058195 FORWARD LENGTH 608	AT5G49460	0	0	1	3	20
	| Symbols: ATGSTF7, GST11, ATGSTF8, GSTF7, ATGST11 | glutathione S-transferase 7 | chr1:658886-659705 REVERSE LENGTH=209	AT1G02920	0	0	1	0	17
	Symbols SNL1 SIN3 like 1 chr3 106730 113197 FORWARD LENGTH 1360	AT3G01320	0	0	0	14	8
	| Symbols: | DNA binding;ATP binding | chr3:18079261-18086817 REVERSE LENGTH=1899	AT3G48770	0	0	0	12	10
	Symbols ATLFNR1 ferredoxin NADP oxidoreductase 1 chr5 26451203 26452616 REVERSE LENGTH 262	AT5G66190	0	0	4	6	16
	Symbols Subtilase family protein chr4 11501314 11504656 REVERSE LENGTH 766	AT4G21650	0	0	0	5	17
	| Symbols: EMB2719, HAP15 | PAM domain (PCI/PINT associated module) protein | chr1:7001409-7004154 REVERSE LENGTH=488	AT1G20200	0	0	1	0	11
	Symbols UDP glucose 6 dehydrogenase family protein chr5 15743254 15744696 FORWARD LENGTH 480	AT5G39320	0	0	0	0	12
	| Symbols: ATPDX1.1, PDX1.1 | pyridoxine biosynthesis 1.1 | chr2:16011475-16012404 FORWARD LENGTH=309	AT2G38230	0	0	10	0	15
	Symbols disease resistance protein TIR NBS LRR class putative chr5 5822999 5827153 FORWARD	AT5G17680	0	0	0	14	7
	Symbols TRN1 LOP1 tornado 1 chr5 22496322 22500543 REVERSE LENGTH 1380	AT5G55540	0	0	0	14	7
	Symbols Ubiquitin carboxyl terminal hydrolase related protein chr1 19531350 19535955 REVERSE	AT1G52430	0	0	0	13	8
	Symbols XIF ATXIF ATMYO5 myosin like protein XIF chr2 13560760 13569623 REVERSE LENGTH 1556	AT2G31900	0	0	0	9	12
	Symbols PMDH2 peroxisomal NAD malate dehydrogenase 2 chr5 2993645 2995169 REVERSE LENGTH 333	AT5G09660	0	0	4	5	16
	| Symbols: | Coatomer, beta subunit | chr4:15264145-15267384 FORWARD LENGTH=948	AT4G31480	0	0	0	5	16
	| Symbols: GSTL3 | Glutathione S-transferase family protein | chr5:632877-634858 FORWARD LENGTH=235	AT5G02790	0	0	0	5	16
	Symbols AAC2 ADP ATP carrier 2 chr5 4336034 4337379 FORWARD LENGTH 385	AT5G13490	0	0	0	0	8
	| Symbols: ATSPS1F, SPS1F | sucrose phosphate synthase 1F | chr5:6844994-6849997 REVERSE LENGTH=1043	AT5G20280	0	0	0	0	12
	Symbols DEAD DEAH box RNA helicase family protein chr5 3567389 3570686 FORWARD LENGTH 427	AT5G11200	0	0	0	0	15
	| Symbols: | ARM repeat superfamily protein | chr5:5101188-5110793 REVERSE LENGTH=2153	AT5G15680	0	0	0	11	9
	Symbols FU Protein kinase family protein with ARM repeat domain chr1 18607063 18614094 FORWAR	AT1G50240	0	0	0	10	10
	Symbols basic helix loop helix bHLH DNA binding superfamily protein chr4 17876535 17882569	AT4G38070	0	0	0	10	10
	Symbols XIH ATXIH Myosin family protein with Dil domain chr4 14172280 14181771 FORWARD LENGT	AT4G28710	0	0	0	9	11
	Symbols P40 AP40 RP40 RPSAA 40s ribosomal protein SA chr1 27243148 27244842 REVERSE LENGTH	AT1G72370	0	0	12	7	13
	Symbols APX1 MEE6 CS1 ATAPX1 ATAPX01 ascorbate peroxidase 1 chr1 2438005 2439349 FORWARD	AT1G07890	0	0	7	6	14
	| Symbols: | Cytosol aminopeptidase family protein | chr4:15046589-15049304 REVERSE LENGTH=583	AT4G30920	0	0	2	5	15
	| Symbols: | coatomer gamma-2 subunit, putative / gamma-2 coat protein, putative / gamma-2 COP, putative | chr4:16471956-16476795 FORWARD LENGTH=886	AT4G34450	0	0	7	5	15
	| Symbols: CORI3, JR2 | Tyrosine transaminase family protein | chr4:12310657-12312885 FORWARD LENGTH=422	AT4G23600	0	0	0	4	16
	| Symbols: SFR2, ATSFR2 | Glycosyl hydrolase superfamily protein | chr3:2016450-2019533 FORWARD LENGTH=622	AT3G06510	0	0	0	4	16
	Symbols TGG3 BGLU39 thioglucoside glucosidase 3 chr5 19601303 19603883 REVERSE LENGTH 439	AT5G48375	0	0	0	8	10
	| Symbols: ATPHS2, PHS2 | alpha-glucan phosphorylase 2 | chr3:17301625-17306111 REVERSE LENGTH=841	AT3G46970	0	0	2	0	10
	| Symbols: PGDH | D-3-phosphoglycerate dehydrogenase | chr1:6101157-6104979 FORWARD LENGTH=624	AT1G17745	0	0	0	0	12
	| Symbols: GMII, ATGMII | golgi alpha-mannosidase II | chr5:4837484-4841792 REVERSE LENGTH=1173	AT5G14950	0	0	0	10	9
	Symbols PAKRP1 KINESIN 12A phragmoplast associated kinesin related protein 1 chr4 8158645 81	AT4G14150	0	0	0	9	10
	Symbols CHR16 CHA16 RGD3 ATBTAF1 BTAF1 DNA binding ATP binding nucleic acid binding binding	AT3G54280	0	0	0	9	10
	Symbols ATL5 ribosomal protein L5 chr3 9269573 9270434 REVERSE LENGTH 190	AT3G25520	0	0	4	0	11
	Symbols AHA10 autoinhibited H ATPase isoform 10 chr1 5904058 5908898 FORWARD LENGTH 947	AT1G17260	0	0	0	0	11
	| Symbols: ABA1, LOS6, NPQ2, ATABA1, ZEP, IBS3, ATZEP | zeaxanthin epoxidase (ZEP) (ABA1) | chr5:26753745-26757090 REVERSE LENGTH=667	AT5G67030	0	0	1	0	13
	Symbols Helicase protein with RING U box domain chr5 17489327 17494830 FORWARD LENGTH 1277	AT5G43530	0	0	0	11	7
	Symbols Disease resistance protein TIR NBS LRR class family chr5 6080049 6083027 REVERSE LE	AT5G18360	0	0	0	9	9
	| Symbols: APA1, ATAPA1 | aspartic proteinase A1 | chr1:4017119-4019874 REVERSE LENGTH=506	AT1G11910	0	0	0	9	9
	Symbols KEG protein kinases ubiquitin protein ligases chr5 4345618 4354369 FORWARD LENGTH 162	AT5G13530	0	0	0	8	10
	Symbols NIH nuclear DEIH boxhelicase chr1 2040567 2047333 FORWARD LENGTH 1576	AT1G06670	0	0	0	7	11
	| Symbols: | Glutathione S-transferase, C-terminal-like;Translation elongation factor EF1B/ribosomal protein S6 | chr1:10639286-10640515 FORWARD LENGTH=231	AT1G30230	0	0	1	7	11
	| Symbols: | Class-II DAHP synthetase family protein | chr1:7912120-7914742 FORWARD LENGTH=527	AT1G22410	0	0	0	5	13
	Symbols DCAF1 DDB1 CUL4 associated factor 1 chr4 15145936 15152939 FORWARD LENGTH 1883	AT4G31160	0	0	0	5	13
	Symbols Ribosomal protein L4 L1 family chr3 2953813 2955444 FORWARD LENGTH 405	AT3G09630	0	0	0	2	16
	Symbols RAN 1 RAN1 ATRAN1 RAS related nuclear protein 1 chr5 6760364 6761747 FORWARD LENGTH	AT5G20010	0	0	4	0	12
	Symbols Plant protein of unknown function DUF827 chr1 24149543 24154024 FORWARD LENGTH 1345	AT1G65010	0	0	0	10	7
	Symbols ATPase E1 E2 type family protein haloacid dehalogenase like hydrolase family protein	AT3G27870	0	0	0	10	7
	Symbols CAC3 acetyl Co enzyme a carboxylase carboxyltransferase alpha subunit chr2 15917612 1	AT2G38040	0	0	7	8	9
	| Symbols: | nucleoside-triphosphatases;transmembrane receptors;nucleotide binding;ATP binding | chr4:10625787-10630140 FORWARD LENGTH=1309	AT4G19500	0	0	0	8	9
	Symbols ATRPS5A AML1 RPS5A ribosomal protein 5A chr3 3778175 3779354 REVERSE LENGTH 207	AT3G11940	0	0	11	6	11
	Symbols UXS2 ATUXS2 NAD P binding Rossmann fold superfamily protein chr3 23232539 23235353	AT3G62830	0	0	0	0	7
	Symbols splicing factor putative chr5 25706909 25710718 FORWARD LENGTH 1269	AT5G64270	0	0	0	9	7
	| Symbols: | Legume lectin family protein | chr3:5624586-5625416 REVERSE LENGTH=276	AT3G16530	0	0	0	8	8
	| Symbols: | disease resistance protein (TIR-NBS-LRR class) family | chr4:10639488-10647070 REVERSE LENGTH=1744	AT4G19520	0	0	0	8	8
	Symbols LRR and NB ARC domains containing disease resistance protein chr1 21760167 21763765 F	AT1G58602	0	0	0	7	9
	Symbols PETC PGR1 photosynthetic electron transfer C chr4 1440462 1441717 FORWARD LENGTH 210	AT4G03280	0	0	2	6	10
	Symbols P loop containing nucleoside triphosphate hydrolases superfamily protein chr4 1471419	AT4G30100	0	0	0	6	10
	Symbols ATGSL07 gsl07 atgsl7 GSL7 glucan synthase like 7 chr1 1978762 1989295 FORWARD LENG	AT1G06490	0	0	0	6	10
	| Symbols: | Legume lectin family protein | chr5:815804-816628 REVERSE LENGTH=274	AT5G03350	0	0	0	6	10
	Symbols TIF3B1 EIF3B ATEIF3B 1 EIF3B 1 ATTIF3B1 translation initiation factor 3B1 chr5 97	AT5G27640	0	0	1	5	11
	Symbols Ribosomal protein L7Ae L30e S12e Gadd45 family protein chr2 19529854 19531401 FORWARD	AT2G47610	0	0	0	0	6
	| Symbols: SPS1, ATSPS2F, KNS2, SPS2F | sucrose phosphate synthase 2F | chr5:3536426-3540901 FORWARD LENGTH=1047	AT5G11110	0	0	0	0	7
	Symbols CHR5 chromatin remodeling 5 chr2 5544601 5555543 REVERSE LENGTH 1724	AT2G13370	0	0	0	7	8
	| Symbols: ATKRS-1 | lysyl-tRNA synthetase 1 | chr3:3702359-3705613 REVERSE LENGTH=626	AT3G11710	0	0	0	6	9
	Symbols Protein of unknown function DUF2359 transmembrane chr1 26688622 26691185 REVERSE LEN	AT1G70770	0	0	0	5	10
	Symbols HCEF1 high cyclic electron flow 1 chr3 20016951 20018527 FORWARD LENGTH 417	AT3G54050	0	0	12	4	11
	| Symbols: CINV1 | cytosolic invertase 1 | chr1:13122460-13124808 REVERSE LENGTH=551	AT1G35580	0	0	0	0	9
	| Symbols: | phenylalanyl-tRNA synthetase class IIc family protein | chr3:21529988-21532386 REVERSE LENGTH=429	AT3G58140	0	0	0	0	9
	Symbols NPQ4 PSBS Chlorophyll A B binding family protein chr1 16871768 16872548 FORWARD LENG	AT1G44575	0	0	1	9	5
	Symbols SEC8 ATSEC8 subunit of exocyst complex 8 chr3 3219922 3228356 REVERSE LENGTH 1053	AT3G10380	0	0	0	9	5
	Symbols BAH domain TFIIS helical bundle like domain chr3 17743234 17748372 REVERSE LENGTH 16	AT3G48060	0	0	0	8	6
	Symbols CONTAINS InterPro DOMAIN s Inner centromere protein ARK binding region InterPro IPR0	AT5G55820	0	0	0	8	6
	| Symbols: SLP2 | subtilisin-like serine protease 2 | chr4:16656929-16659223 REVERSE LENGTH=764	AT4G34980	0	0	0	8	6
	Symbols LHB1B2 LHCB1 5 photosystem II light harvesting complex gene B1B2 chr2 14522716 14523	AT2G34420	0	0	0	7	7
	Symbols LHCA3 photosystem I light harvesting complex gene 3 chr1 22700493 22701149 FORWARD LE	AT1G61520	0	0	6	7	7
	| Symbols: | Legume lectin family protein | chr3:5174603-5175418 REVERSE LENGTH=271	AT3G15356	0	0	0	6	8
	Symbols PR5 PR 5 pathogenesis related gene 5 chr1 28177754 28178731 FORWARD LENGTH 239	AT1G75040	0	0	0	5	9
	| Symbols: EMB1467, CI76 | NADH-ubiquinone dehydrogenase, mitochondrial, putative | chr5:14897490-14900352 FORWARD LENGTH=745	AT5G37510	0	0	0	4	10
	Symbols F box family protein chr2 7074940 7079181 FORWARD LENGTH 727	AT2G16365	0	0	0	0	2
	Symbols VSP1 ATVSP1 vegetative storage protein 1 chr5 8507783 8508889 REVERSE LENGTH 270	AT5G24780	0	0	0	0	10
	Symbols Disease resistance protein NBS LRR class family chr5 15328659 15331528 FORWARD LENG	AT5G38350	0	0	0	8	5
	Symbols MUM4 RHM2 ATRHM2 ATMUM4 NAD dependent epimerase dehydratase family protein chr1 19	AT1G53500	0	0	0	7	6
	Symbols ATMRP6 MRP6 ABCC8 multidrug resistance associated protein 6 chr3 7457668 7463261 RE	AT3G21250	0	0	0	7	6
	Symbols LHCB2 1 LHCB2 photosystem II light harvesting complex gene 2 1 chr2 1823449 1824331	AT2G05100	0	0	10	6	7
	Symbols HEAT U box domain containing protein chr1 20960356 20962334 REVERSE LENGTH 485	AT1G56040	0	0	0	6	7
	Symbols LRR and NB ARC domains containing disease resistance protein chr4 6634779 6637457 REV	AT4G10780	0	0	0	6	7
	Symbols KASI KAS1 3 ketoacyl acyl carrier protein synthase I chr5 18774439 18776629 REVERSE	AT5G46290	0	0	8	4	9
	Symbols AAA type ATPase family protein chr5 6756915 6759550 FORWARD LENGTH 419	AT5G20000	0	0	0	0	5
	Symbols Sec23 Sec24 protein transport family protein chr4 15742661 15750424 FORWARD LENGTH 10	AT4G32640	0	0	0	0	6
	Symbols Disease resistance protein TIR NBS LRR class family chr5 16694047 16697527 FORWARD	AT5G41750	0	0	0	7	5
	Symbols Insulinase Peptidase family M16 protein chr1 19323929 19326771 REVERSE LENGTH 451	AT1G51980	0	0	0	6	6
	| Symbols: | Translation elongation factor EF1B/ribosomal protein S6 family protein | chr5:6581854-6583137 REVERSE LENGTH=224	AT5G19510	0	0	0	5	7
	| Symbols: | NmrA-like negative transcriptional regulator family protein | chr1:28252030-28253355 FORWARD LENGTH=310	AT1G75280	0	0	3	4	8
	Symbols Glycosyltransferase family 61 protein chr2 1022287 1024273 REVERSE LENGTH 451	AT2G03360	0	0	0	3	9
	Symbols PAD2 proteasome alpha subunit D2 chr5 26437445 26438677 REVERSE LENGTH 250	AT5G66140	0	0	0	2	10
	| Symbols: ELF4-L2 | ELF4-like 2 | chr1:27344988-27345347 FORWARD LENGTH=119	AT1G72630	0	0	0	0	5
	Symbols ASAR1 ATSARA1C ATSAR2 SAR2 secretion associated RAS super family 2 chr4 921554 922	AT4G02080	0	0	0	0	7
	| Symbols: APS4 | Pseudouridine synthase/archaeosine transglycosylase-like family protein | chr5:17589631-17591480 REVERSE LENGTH=469	AT5G43780	0	0	2	0	9
	Symbols Sucrose 6F phosphate phosphohydrolase family protein chr2 15053952 15055776 FORWARD L	AT2G35840	0	0	2	0	7
	| Symbols: | GDSL-like Lipase/Acylhydrolase superfamily protein | chr1:10375843-10377717 FORWARD LENGTH=363	AT1G29670	0	0	3	0	7
	Symbols IDH VI isocitrate dehydrogenase VI chr3 3008753 3011070 FORWARD LENGTH 374	AT3G09810	0	0	0	0	8
	| Symbols: AOC2 | allene oxide cyclase 2 | chr3:9406975-9407839 FORWARD LENGTH=253	AT3G25770	0	0	0	0	9
	Symbols NPGR1 no pollen germination related 1 chr1 9534977 9537424 FORWARD LENGTH 694	AT1G27460	0	0	0	7	4
	| Symbols: ENODL2, AtENODL2 | early nodulin-like protein 2 | chr4:13750668-13751819 REVERSE LENGTH=349	AT4G27520	0	0	3	6	5
	| Symbols: | Eukaryotic aspartyl protease family protein | chr3:22880074-22881525 REVERSE LENGTH=483	AT3G61820	0	0	0	6	5
	Symbols Leucine rich repeat protein kinase family protein chr5 20222860 20227267 FORWARD LENG	AT5G49770	0	0	0	5	6
	Symbols FLR1 FLOR1 Leucine rich repeat LRR family protein chr3 3874764 3876075 REVERSE LEN	AT3G12145	0	0	0	5	6
	Symbols Regulator of chromosome condensation RCC1 family with FYVE zinc finger domain chr5	AT5G42140	0	0	0	4	7
	Symbols 2 oxoglutarate 2OG and Fe II dependent oxygenase superfamily protein chr5 25300026	AT5G63080	0	0	0	4	7
	Symbols unknown protein FUNCTIONS IN molecular function unknown INVOLVED IN biological proc	AT2G04235	0	0	0	4	7
	Symbols ROC4 rotamase CYP 4 chr3 22973708 22975139 FORWARD LENGTH 259	AT3G62030	0	0	3	2	9
	Symbols ftsh4 FTSH protease 4 chr2 11131939 11135126 REVERSE LENGTH 717	AT2G26140	0	0	0	0	4
	| Symbols: | Rhodanese/Cell cycle control phosphatase superfamily protein | chr4:13826541-13827673 REVERSE LENGTH=224	AT4G27700	0	0	1	0	5
	Symbols ASP4 aspartate aminotransferase 4 chr1 23253934 23257416 REVERSE LENGTH 405	AT1G62800	0	0	0	6	0
	| Symbols: CEF | clone eighty-four | chr3:16012084-16019873 REVERSE LENGTH=1069	AT3G44340	0	0	0	0	4
	Symbols QWRF4 Family of unknown function DUF566 chr2 10231822 10233986 REVERSE LENGTH 609	AT2G24070	0	0	0	7	3
	Symbols ECT11 evolutionarily conserved C terminal region 11 chr1 3181138 3183354 REVERSE LENG	AT1G09810	0	0	0	5	5
	Symbols Ubiquitin carboxyl terminal hydrolase related protein chr5 24873566 24878093 FORWARD	AT5G61950	0	0	0	4	6
	| Symbols: ATHSP101, HSP101, HOT1 | heat shock protein 101 | chr1:27936715-27939862 REVERSE LENGTH=911	AT1G74310	0	0	0	4	6
	Symbols EMF2 VEF2 CYR1 AtEMF2 VEFS Box of polycomb protein chr5 20824153 20829344 FORWARD	AT5G51230	0	0	0	3	7
	| Symbols: AtGH9B17, GH9B17 | glycosyl hydrolase 9B17 | chr4:18171722-18173797 REVERSE LENGTH=493	AT4G39000	0	0	0	0	3
	Symbols Translation protein SH3 like family protein chr1 21430034 21430827 REVERSE LENGTH 164	AT1G57860	0	0	0	0	2
	| Symbols: | Eukaryotic aspartyl protease family protein | chr3:6349090-6350592 REVERSE LENGTH=500	AT3G18490	0	0	0	0	7
	Symbols Disease resistance protein TIR NBS LRR class family chr5 18835618 18839546 FORWARD	AT5G46450	0	0	0	6	3
	Symbols Rhamnogalacturonate lyase family protein chr1 3220151 3224451 REVERSE LENGTH 675	AT1G09910	0	0	0	5	4
	Symbols CAM5 calmodulin 5 chr2 11532719 11533060 FORWARD LENGTH 113	AT2G27030	0	0	0	4	5
	Symbols Ribosomal protein L10 family protein chr3 2823364 2825020 REVERSE LENGTH 287	AT3G09200	0	0	7	3	6
	Symbols VSP1 ATVSP1 vegetative storage protein 1 chr5 8507938 8508889 REVERSE LENGTH 225	AT5G24780	0	0	0	3	6
	| Symbols: | Cytochrome bd ubiquinol oxidase, 14kDa subunit | chr4:15669641-15671095 REVERSE LENGTH=122	AT4G32470	0	0	0	2	7
	| Symbols: | Coatomer epsilon subunit | chr1:10858546-10860173 REVERSE LENGTH=292	AT1G30630	0	0	0	0	6
	Symbols Ribosomal protein L36e family protein chr5 533501 534394 FORWARD LENGTH 108	AT5G02450	0	0	0	0	3
	| Symbols: | Ribosomal protein L32e | chr4:10035715-10036475 REVERSE LENGTH=133	AT4G18100	0	0	1	0	3
	Symbols AtLa1 La1 La protein 1 chr4 15787313 15789498 FORWARD LENGTH 404	AT4G32720	0	0	0	6	2
	Symbols ATCHX21 CHX21 cation H exchanger 21 chr2 13571044 13574019 FORWARD LENGTH 832	AT2G31910	0	0	0	5	3
	Symbols BGLU19 beta glucosidase 19 chr3 7524286 7527579 REVERSE LENGTH 527	AT3G21370	0	0	0	5	3
	Symbols Bifunctional inhibitor lipid transfer protein seed storage 2S albumin superfamily prote	AT2G10940	0	0	7	4	4
	Symbols PR1 PR 1 ATPR1 pathogenesis related gene 1 chr2 6241944 6242429 REVERSE LENGTH 161	AT2G14610	0	0	0	4	4
	Symbols PDX1L4 putative PDX1 like protein 4 chr2 16007198 16007437 FORWARD LENGTH 79	AT2G38210	0	0	0	3	5
	Symbols AAA type ATPase family protein chr1 17009220 17011607 FORWARD LENGTH 335	AT1G45000	0	0	0	2	6
	Symbols RPS18C S18 ribosomal protein chr4 6173818 6174963 FORWARD LENGTH 152	AT4G09800	0	0	0	2	6
	| Symbols: RPL27 | ribosomal protein large subunit 27 | chr5:16410866-16411845 FORWARD LENGTH=198	AT5G40950	0	0	0	0	4
	Symbols RPS11 BETA ribosomal protein S11 beta chr5 8008251 8009330 REVERSE LENGTH 159	AT5G23740	0	0	0	0	4
	| Symbols: PORA | protochlorophyllide oxidoreductase A | chr5:21991183-21992238 REVERSE LENGTH=284	AT5G54190	0	0	0	0	5
	Symbols Ribosomal protein L18e L15 superfamily protein chr1 26621168 26621608 REVERSE LENGTH	AT1G70600	0	0	0	0	3
	Symbols ATRABA2B RAB A2B ATRAB A2B RABA2b RAB GTPase homolog A2B chr1 2276270 2277154 FORW	AT1G07410	0	0	0	5	2
	| Symbols: LP1, LTP1, ATLTP1 | lipid transfer protein 1 | chr2:16130418-16130893 FORWARD LENGTH=118	AT2G38540	0	0	1	3	4
	| Symbols: SESA2, AT2S2 | seed storage albumin 2 | chr4:13609396-13609908 FORWARD LENGTH=170	AT4G27150	0	0	0	2	5
	Symbols ATRABH1D ATRAB H1D RAB H1D ATRAB6 RABH1d RAB GTPase homolog H1D chr2 9466568 9467	AT2G22290	0	0	0	0	2
	Symbols ELF4 L4 ELF4 like 4 chr1 5997932 5998276 FORWARD LENGTH 114	AT1G17455	0	0	0	0	2
	Symbols Di glucose binding protein with Kinesin motor domain chr2 9599550 9604626 FORWARD LEN	AT2G22610	0	0	0	4	2
	Symbols GILT AtGILT Gamma interferon responsive lysosomal thiol GILT reductase family protei	AT4G12960	0	0	0	3	3
	| Symbols: | unknown protein; Has 1807 Blast hits to 1807 proteins in 277 species: Archae - 0; Bacteria - 0; Metazoa - 736; Fungi - 347; Plants - 385; Viruses - 0; Other Eukaryotes - 339 (source: NCBI BLink). | chr5:23696141-23697335 REVERSE LENGTH=372	AT5G58630	0	0	0	3	3
	Symbols PY THIC thiaminC chr2 12667395 12669569 FORWARD LENGTH 644	AT2G29630	0	0	0	2	4
	| Symbols: GRP2, CSDP2, CSP2, ATCSP2 | glycine rich protein 2 | chr4:18072240-18072851 REVERSE LENGTH=203	AT4G38680	0	0	0	2	1
	Symbols hemf2 Coproporphyrinogen III oxidase chr4 1412814 1413765 FORWARD LENGTH 233	AT4G03205	0	0	0	0	3
	| Symbols: | Ribosomal L18p/L5e family protein | chr1:17867269-17868215 FORWARD LENGTH=170	AT1G48350	0	0	0	0	3
	Symbols Ribosomal protein L23 L15e family protein chr4 9714407 9715545 REVERSE LENGTH 204	AT4G17390	0	0	0	0	3
	Symbols LTP4 lipid transfer protein 4 chr5 23925296 23925772 REVERSE LENGTH 112	AT5G59310	0	0	0	2	3
	Symbols Histone superfamily protein chr1 2369212 2369523 FORWARD LENGTH 86	AT1G07660	0	0	4	2	3
	Symbols Nucleic acid binding OB fold like protein chr5 1028542 1028736 REVERSE LENGTH 64	AT5G03850	0	0	0	2	2
