# Supplementary material for: The 3′ processing of antisense RNAs physically links to chromatin-based transcriptional control
Source: Proc Natl Acad Sci U S A. 2020 Jun 15;117(26):15316–21. doi: 10.1073/pnas.2007268117 (PMC7334503; doi:10.1073/pnas.2007268117)
Supplement: Supplementary File [file pnas.2007268117.sd03.xlsx]

## Sheet: Sheet1
	Dataset S3. List of proteins identified by GFP-LD affinity purifications
	Identified Proteins	Accession Number - TAIR - splice isoforms	Col-0 #1	Col-0 #2	GFP	GFP-LD #1	GFP-LD #2
	| Symbols: LD | Homeodomain-like superfamily protein | chr4:1123656-1128252 REVERSE LENGTH=953	AT4G02560	0	0	0	12	12
	| Symbols: FLD | Flavin containing amine oxidoreductase family protein | chr3:3229293-3232345 FORWARD LENGTH=884	AT3G10390	0	0	0	24	26
	| Symbols: SDG26 | SET domain group 26 | chr1:28789887-28792371 REVERSE LENGTH=492	AT1G76710	0	0	0	14	14
	Symbols AAA type ATPase family protein chr2 8692736 8694837 FORWARD LENGTH 443	AT2G20140	0	0	0	17	7
	| Symbols: U2A' | U2 small nuclear ribonucleoprotein A | chr1:3159476-3161603 REVERSE LENGTH=249	AT1G09760	0	0	0	15	2
	| Symbols: AGO2 | Argonaute family protein | chr1:11181777-11185112 FORWARD LENGTH=1014	AT1G31280	0	0	0	62	59
	| Symbols: AT-IMP, ATKAP ALPHA, AIMP ALPHA, IMPA-1, IMPA1 | importin alpha isoform 1 | chr3:2120559-2123555 FORWARD LENGTH=532	AT3G06720	0	0	0	15	5
	| Symbols: CAC3 | acetyl Co-enzyme a carboxylase carboxyltransferase alpha subunit | chr2:15917612-15920749 FORWARD LENGTH=769	AT2G38040	0	0	0	14	10
	Symbols FAC1 ATAMPD AMP deaminase putative myoadenylate deaminase putative chr2 16033767	AT2G38280	0	0	0	12	6
	| Symbols: ALB1, ALB-1V, V157, PDE166, CHLD | ALBINA 1 | chr1:2696538-2700819 FORWARD LENGTH=760	AT1G08520	0	0	0	12	7
	Symbols AGO5 Argonaute family protein chr2 11871488 11876712 FORWARD LENGTH 997	AT2G27880	0	0	0	10	10
	Symbols ERD1 CLPD SAG15 Clp ATPase chr5 20764479 20768481 FORWARD LENGTH 945	AT5G51070	0	0	0	10	9
	| Symbols: EMB2719, HAP15 | PAM domain (PCI/PINT associated module) protein | chr1:7001409-7004154 REVERSE LENGTH=488	AT1G20200	0	0	1	10	0
	Symbols UDP glucose 6 dehydrogenase family protein chr5 5027872 5029314 REVERSE LENGTH 480	AT5G15490	0	0	0	9	11
	| Symbols: RHM1, ROL1, ATRHM1 | rhamnose biosynthesis 1 | chr1:29550110-29552207 FORWARD LENGTH=669	AT1G78570	0	0	0	9	9
	Symbols UDP glucose 6 dehydrogenase family protein chr5 15743254 15744696 FORWARD LENGTH 480	AT5G39320	0	0	0	9	0
	Symbols UXS2 ATUXS2 NAD P binding Rossmann fold superfamily protein chr3 23232539 23235353	AT3G62830	0	0	0	9	0
	Symbols ATPase V1 complex subunit B protein chr1 28534134 28536916 FORWARD LENGTH 486	AT1G76030	0	0	0	7	6
	Symbols UDP glucose 6 dehydrogenase family protein chr3 11267375 11268817 REVERSE LENGTH 480	AT3G29360	0	0	0	7	11
	Symbols AAA type ATPase family protein chr5 6756915 6759550 FORWARD LENGTH 419	AT5G20000	0	0	0	7	0
	Symbols UXS4 UDP xylose synthase 4 chr2 19538751 19541364 REVERSE LENGTH 443	AT2G47650	0	0	0	6	7
	| Symbols: PMEAMT, AtPMEAMT | S-adenosyl-L-methionine-dependent methyltransferases superfamily protein | chr1:17966448-17969077 FORWARD LENGTH=475	AT1G48600	0	0	0	6	7
	Symbols AHA5 HA5 H ATPase 5 chr2 10415522 10419730 FORWARD LENGTH 931	AT2G24520	0	0	0	6	10
	Symbols RPSAb 40s ribosomal protein SA B chr3 1309544 1310846 REVERSE LENGTH 280	AT3G04770	0	0	0	6	8
	| Symbols: EMB1080 | Nucleic acid-binding, OB-fold-like protein | chr3:18141017-18142189 REVERSE LENGTH=160	AT3G48930	0	0	1	6	7
	| Symbols: RPL2.1 | ribosomal protein L2 | chrC:84337-85843 REVERSE LENGTH=274	ATCG00830	0	0	0	6	4
	| Symbols: ELF4-L2 | ELF4-like 2 | chr1:27344988-27345347 FORWARD LENGTH=119	AT1G72630	0	0	0	6	0
	Symbols ftsh4 FTSH protease 4 chr2 11131939 11135126 REVERSE LENGTH 717	AT2G26140	0	0	0	6	0
	| Symbols: AtGH9B17, GH9B17 | glycosyl hydrolase 9B17 | chr4:18171722-18173797 REVERSE LENGTH=493	AT4G39000	0	0	0	6	0
	| Symbols: AOS, CYP74A, DDE2 | allene oxide synthase | chr5:17097803-17099359 REVERSE LENGTH=518	AT5G42650	0	0	1	5	7
	Symbols POR C PORC protochlorophyllide oxidoreductase C chr1 907699 909245 FORWARD LENGTH 39	AT1G03630	0	0	2	5	10
	| Symbols: ATGSTF7, GST11, ATGSTF8, GSTF7, ATGST11 | glutathione S-transferase 7 | chr1:658886-659705 REVERSE LENGTH=209	AT1G02920	0	0	1	5	0
	| Symbols: | Rhodanese/Cell cycle control phosphatase superfamily protein | chr4:13826541-13827673 REVERSE LENGTH=224	AT4G27700	0	0	1	5	0
	| Symbols: ASP2, AAT2 | aspartate aminotransferase 2 | chr5:6598201-6601597 FORWARD LENGTH=405	AT5G19550	0	0	3	4	4
	Symbols ATRPS5B RPS5B ribosomal protein 5B chr2 15647883 15649042 REVERSE LENGTH 207	AT2G37270	0	0	0	4	7
	Symbols ASAR1 ATSARA1C ATSAR2 SAR2 secretion associated RAS super family 2 chr4 921554 922	AT4G02080	0	0	0	4	0
	Symbols ASP4 aspartate aminotransferase 4 chr1 23253934 23257416 REVERSE LENGTH 405	AT1G62800	0	0	0	4	0
	Symbols ATRABH1D ATRAB H1D RAB H1D ATRAB6 RABH1d RAB GTPase homolog H1D chr2 9466568 9467	AT2G22290	0	0	0	4	0
	Symbols ELF4 L4 ELF4 like 4 chr1 5997932 5998276 FORWARD LENGTH 114	AT1G17455	0	0	0	4	0
	Symbols U2B U2 small nuclear ribonucleoprotein B chr2 12905557 12907434 REVERSE LENGTH 232	AT2G30260	0	0	0	3	2
	| Symbols: RPL27 | ribosomal protein large subunit 27 | chr5:16410866-16411845 FORWARD LENGTH=198	AT5G40950	0	0	0	3	0
	Symbols RPS11 BETA ribosomal protein S11 beta chr5 8008251 8009330 REVERSE LENGTH 159	AT5G23740	0	0	0	3	0
	| Symbols: NIT2, AtNIT2 | nitrilase 2 | chr3:15983351-15985172 FORWARD LENGTH=339	AT3G44300	0	0	0	2	0
	Symbols ADL1D DL1D DYNAMIN like 1D chr2 18403856 18406961 REVERSE LENGTH 612	AT2G44590	0	0	0	2	11
	Symbols Ribosomal S17 family protein chr3 3319459 3319881 FORWARD LENGTH 140	AT3G10610	0	0	0	2	3
	Symbols UDP Glycosyltransferase superfamily protein chr3 7867806 7870053 FORWARD LENGTH 461	AT3G22250	0	0	0	2	2
	| Symbols: APS4 | Pseudouridine synthase/archaeosine transglycosylase-like family protein | chr5:17589631-17591480 REVERSE LENGTH=469	AT5G43780	0	0	2	2	0
	| Symbols: | Coatomer epsilon subunit | chr1:10858546-10860173 REVERSE LENGTH=292	AT1G30630	0	0	0	2	0
	| Symbols: PORA | protochlorophyllide oxidoreductase A | chr5:21991183-21992238 REVERSE LENGTH=284	AT5G54190	0	0	0	2	0
	| Symbols: GRP2, CSDP2, CSP2, ATCSP2 | glycine rich protein 2 | chr4:18072240-18072851 REVERSE LENGTH=203	AT4G38680	0	0	0	2	0
	Symbols hemf2 Coproporphyrinogen III oxidase chr4 1412814 1413765 FORWARD LENGTH 233	AT4G03205	0	0	0	2	0
	Symbols TGG3 BGLU39 thioglucoside glucosidase 3 chr5 19601303 19603883 REVERSE LENGTH 439	AT5G48375	0	0	0	1	0
	Symbols AHA11 HA11 H ATPase 11 chr5 25159495 25164957 FORWARD LENGTH 956	AT5G62670	0	0	9	1	0
	| Symbols: ACO3 | aconitase 3 | chr2:2141591-2146350 FORWARD LENGTH=990	AT2G05710	0	0	3	0	8
	| Symbols: HOT5, ADH2, GSNOR, ATGSNOR1, PAR2 | GroES-like zinc-binding dehydrogenase family protein | chr5:17684265-17686379 FORWARD LENGTH=379	AT5G43940	0	0	1	0	4
	| Symbols: GAD2 | glutamate decarboxylase 2 | chr1:24552094-24557253 FORWARD LENGTH=494	AT1G65960	0	0	0	0	8
	Symbols UBP13 ubiquitin specific protease 13 chr3 3761758 3770290 REVERSE LENGTH 1114	AT3G11910	0	0	0	0	12
	| Symbols: ATPME3, PME3 | pectin methylesterase 3 | chr3:4772214-4775095 REVERSE LENGTH=592	AT3G14310	0	0	3	0	9
	Symbols GSTF6 glutathione S transferase 6 chr1 661363 662191 REVERSE LENGTH 208	AT1G02930	0	0	0	0	5
	| Symbols: ATPERX34, PERX34, PRXCB, ATPCB, PRX34 | peroxidase CB | chr3:18207819-18210041 FORWARD LENGTH=353	AT3G49120	0	0	0	0	6
	Symbols ROC3 rotamase CYP 3 chr2 7200862 7201383 FORWARD LENGTH 151	AT2G16600	0	0	0	0	3
	| Symbols: ADG2, APL1 | ADP glucose pyrophosphorylase large subunit 1 | chr5:6463931-6466775 REVERSE LENGTH=522	AT5G19220	0	0	1	0	6
	| Symbols: MTHFR2 | methylenetetrahydrofolate reductase 2 | chr2:18262301-18265185 FORWARD LENGTH=594	AT2G44160	0	0	0	0	8
	| Symbols: ATPDX1.1, PDX1.1 | pyridoxine biosynthesis 1.1 | chr2:16011475-16012404 FORWARD LENGTH=309	AT2G38230	0	0	10	0	6
	Symbols AAC2 ADP ATP carrier 2 chr5 4336034 4337379 FORWARD LENGTH 385	AT5G13490	0	0	0	0	12
	| Symbols: ATSPS1F, SPS1F | sucrose phosphate synthase 1F | chr5:6844994-6849997 REVERSE LENGTH=1043	AT5G20280	0	0	0	0	8
	Symbols DEAD DEAH box RNA helicase family protein chr5 3567389 3570686 FORWARD LENGTH 427	AT5G11200	0	0	0	0	5
	| Symbols: ATPHS2, PHS2 | alpha-glucan phosphorylase 2 | chr3:17301625-17306111 REVERSE LENGTH=841	AT3G46970	0	0	2	0	9
	| Symbols: PGDH | D-3-phosphoglycerate dehydrogenase | chr1:6101157-6104979 FORWARD LENGTH=624	AT1G17745	0	0	0	0	7
	Symbols ATL5 ribosomal protein L5 chr3 9269573 9270434 REVERSE LENGTH 190	AT3G25520	0	0	4	0	7
	Symbols AHA10 autoinhibited H ATPase isoform 10 chr1 5904058 5908898 FORWARD LENGTH 947	AT1G17260	0	0	0	0	7
	| Symbols: ABA1, LOS6, NPQ2, ATABA1, ZEP, IBS3, ATZEP | zeaxanthin epoxidase (ZEP) (ABA1) | chr5:26753745-26757090 REVERSE LENGTH=667	AT5G67030	0	0	1	0	5
	Symbols RAN 1 RAN1 ATRAN1 RAS related nuclear protein 1 chr5 6760364 6761747 FORWARD LENGTH	AT5G20010	0	0	4	0	5
	Symbols Ribosomal protein L7Ae L30e S12e Gadd45 family protein chr2 19529854 19531401 FORWARD	AT2G47610	0	0	0	0	9
	| Symbols: SPS1, ATSPS2F, KNS2, SPS2F | sucrose phosphate synthase 2F | chr5:3536426-3540901 FORWARD LENGTH=1047	AT5G11110	0	0	0	0	8
	| Symbols: CINV1 | cytosolic invertase 1 | chr1:13122460-13124808 REVERSE LENGTH=551	AT1G35580	0	0	0	0	5
	| Symbols: | phenylalanyl-tRNA synthetase class IIc family protein | chr3:21529988-21532386 REVERSE LENGTH=429	AT3G58140	0	0	0	0	5
	Symbols F box family protein chr2 7074940 7079181 FORWARD LENGTH 727	AT2G16365	0	0	0	0	11
	Symbols VSP1 ATVSP1 vegetative storage protein 1 chr5 8507783 8508889 REVERSE LENGTH 270	AT5G24780	0	0	0	0	3
	Symbols Sec23 Sec24 protein transport family protein chr4 15742661 15750424 FORWARD LENGTH 10	AT4G32640	0	0	0	0	6
	Symbols Sucrose 6F phosphate phosphohydrolase family protein chr2 15053952 15055776 FORWARD L	AT2G35840	0	0	2	0	4
	| Symbols: | GDSL-like Lipase/Acylhydrolase superfamily protein | chr1:10375843-10377717 FORWARD LENGTH=363	AT1G29670	0	0	3	0	4
	Symbols IDH VI isocitrate dehydrogenase VI chr3 3008753 3011070 FORWARD LENGTH 374	AT3G09810	0	0	0	0	3
	| Symbols: AOC2 | allene oxide cyclase 2 | chr3:9406975-9407839 FORWARD LENGTH=253	AT3G25770	0	0	0	0	2
	| Symbols: CEF | clone eighty-four | chr3:16012084-16019873 REVERSE LENGTH=1069	AT3G44340	0	0	0	0	6
	Symbols Translation protein SH3 like family protein chr1 21430034 21430827 REVERSE LENGTH 164	AT1G57860	0	0	0	0	7
	| Symbols: | Eukaryotic aspartyl protease family protein | chr3:6349090-6350592 REVERSE LENGTH=500	AT3G18490	0	0	0	0	2
	Symbols Ribosomal protein L36e family protein chr5 533501 534394 FORWARD LENGTH 108	AT5G02450	0	0	0	0	5
	| Symbols: | Ribosomal protein L32e | chr4:10035715-10036475 REVERSE LENGTH=133	AT4G18100	0	0	1	0	5
	Symbols Ribosomal protein L18e L15 superfamily protein chr1 26621168 26621608 REVERSE LENGTH	AT1G70600	0	0	0	0	4
	Symbols ATRABA2B RAB A2B ATRAB A2B RABA2b RAB GTPase homolog A2B chr1 2276270 2277154 FORW	AT1G07410	0	0	0	0	0
	| Symbols: | Ribosomal L18p/L5e family protein | chr1:17867269-17868215 FORWARD LENGTH=170	AT1G48350	0	0	0	0	2
	Symbols Ribosomal protein L23 L15e family protein chr4 9714407 9715545 REVERSE LENGTH 204	AT4G17390	0	0	0	0	2
	| Symbols: | Glycosyl transferase, family 35 | chr3:11252871-11257587 FORWARD LENGTH=962	AT3G29320	0	0	2	0	1
