# Supplementary material for: The 3′ processing of antisense RNAs physically links to chromatin-based transcriptional control
Source: Proc Natl Acad Sci U S A. 2020 Jun 15;117(26):15316–21. doi: 10.1073/pnas.2007268117 (PMC7334503; doi:10.1073/pnas.2007268117)
Supplement: Supplementary File [file pnas.2007268117.sd04.xlsx]

## Sheet: Sheet1
	Dataset S4. List of proteins identified by SDG26-GFP affinity purifications after crosslinking
	Identified proteins	Accession	Col-0		GFP	SDG26-GFP
		number	REP1	REP2		REP1	REP2
	SDG26	AT1G76710	0	0	0	108	115
	LD	AT4G02560	0	0	0	80	91
	FLD	AT3G10390	0	0	0	68	79
	HOG1, SAHH1	AT4G13940	0	0	14	33	40
	MTO3	AT3G17390	0	0	9	32	45
	APRF1	AT5G14530	0	0	0	25	30
	KH domain-containing protein:p	AT2G25970	0	0	0	24	22
	FPA	AT2G43410	0	0	0	23	22
	Histone H4	AT5G59690	0	0	0	20	18
	DRH1:p, RH14	AT3G01540	0	0	0	20	18
	NRPB1	AT4G35800	0	0	0	16	27
	BRR2, Required for proper splicing of FLC	AT1G20960	0	0	0	15	23
	FIBRILLARIN 1, SKIP7	AT5G52470	0	0	6	14	5
	NRPB2	AT4G21710	0	0	0	13	19
	AT5G11200:p, DEAD-box ATP-dependent RNA helicase 56	AT5G11170	0	0	0	13	15
	SPT5-2	AT4G08350	0	0	0	12	22
	AT5G40490:p, RNA-binding (RRM/RBD/RNP motifs) family protein	AT5G40490	0	0	1	12	12
	ATRSP41:p, RNA-binding (RRM/RBD/RNP motifs) family protein	AT5G52040	0	0	0	12	11
	ATRZ-1A:p, Glycine-rich RNA-binding protein RZ1A	AT3G26420	0	0	0	11	10
	Histone H2B	AT3G45980	0	0	0	10	15
	AT5G15270:p, RNA-binding KH domain-containing protein	AT5G15270	0	0	0	10	11
	AT5G04280:p, Glycine-rich RNA-binding protein RZ1C	AT5G04280	0	0	0	10	8
	FLK	AT3G04610	0	0	0	9	9
	Histone H3	AT5G10980	0	0	0	9	11
	AT5G59950:p, RNA-binding (RRM/RBD/RNP motifs) family protein	AT5G59950	0	0	0	9	7
	AT4G27090:p, AT4G27090 protein	AT4G27090	0	0	0	8	6
	WHY3:p, Single-stranded DNA-binding protein WHY3, chloroplastic ...	AT2G02740	0	0	0	8	12
	WHY1:p, Single-stranded DNA-binding protein WHY1, chloroplastic ...	AT1G14410	0	0	0	8	10
	SPT6 homolog	AT1G65440	0	0	0	7	12
	Histone deacetylase HDT2	AT5G22650	0	0	0	7	2
	MAC3B:p, Pre-mRNA-processing factor 19 homolog 2	AT2G33340	0	0	0	7	13
	SRp34a:p, Serine/arginine-rich splicing factor SR34A	AT3G49430	0	0	0	7	9
	AT5G06770:p, Zinc finger CCCH domain-containing protein 52	AT5G06770	0	0	0	7	4
	AT5G02530:p, THO complex subunit 4B	AT5G02530	0	0	0	7	10
	SPT16	AT4G10710	0	0	4	6	8
	FVE	AT2G19520	0	0	0	6	7
	SAP18	AT2G45640	0	0	6	6	6
	AT3G06480:p, DEAD-box ATP-dependent RNA helicase 40	AT3G06480	0	0	1	6	10
	PRH75:p, DEAD-box ATP-dependent RNA helicase 7	AT5G62190	0	0	1	6	6
	AT2G42520:p, DEAD-box ATP-dependent RNA helicase 37	AT2G42520	0	0	0	5	4
	SKIP:p, SNW/SKI-interacting protein	AT1G77180	0	0	0	5	9
	SRZ-22:p, Serine/arginine-rich splicing factor RSZ22	AT4G31580	0	0	0	5	5
	AT1G33680:p, KH domain-containing protein	AT1G33680	0	0	3	4	5
	AT4G12640:p, RNA recognition motif (RRM)-containing protein	AT4G12640	0	0	0	4	2
	CDC5:p, Cell division cycle 5-like protein	AT1G09770	0	0	2	4	3
	AT2G16485:p, Zinc finger CCCH domain-containing protein 19	AT2G16485	0	0	0	4	6
	AT3G58510:p, DEAD-box ATP-dependent RNA helicase 11	AT3G58510	0	0	0	4	8
	AT2G33410:p, Putative RNA-binding protein	AT2G33410	0	0	0	4	3
	AT1G66260:p, THO complex subunit 4C	AT1G66260	0	0	0	4	6
	SCL30A:p, Serine/arginine-rich SC35-like splicing factor SCL30A ...	AT3G13570	0	0	8	4	3
	SCL30:p, Serine/arginine-rich SC35-like splicing factor SCL30 ...	AT3G55460	0	0	2	4	4
	AT5G25460:p, At5g25460	AT5G25460	0	0	1	4	3
	SR45:p, arginine/serine-rich 45	AT1G16610	0	0	0	4	3
	AL2:p, PHD finger protein ALFIN-LIKE 2	AT3G11200	0	0	0	4	4
	AT2G32600:p, At2g32600/T26B156	AT2G32600	0	0	0	4	4
	HDC1	AT5G08450	0	0	0	3	6
	AT3G12130:p, Zinc finger CCCH domain-containing protein 36	AT3G12130	0	0	0	3	3
	AT5G28740:p, Tetratricopeptide repeat (TPR)-like superfamily protein	AT5G28740	0	0	0	3	4
	MAC3A:p, Pre-mRNA-processing factor 19 homolog 1	AT1G04510	0	0	0	3	8
	AT4G25550:p, Pre-mRNA cleavage factor Im 25 kDa subunit 2	AT4G25550	0	0	1	3	7
	AT3G62310:p, Probable pre-mRNA-splicing factor ATP-dependent RNA helicase DEAH2	AT3G62310	0	0	0	3	2
	AT2G33730:p, DEAD-box ATP-dependent RNA helicase 21	AT2G33730	0	0	0	3	3
	SR1:p, Serine/arginine-rich-splicing factor SR34	AT1G02840	0	0	0	3	2
	ALY4:p, THO complex subunit 4D	AT5G37720	0	0	0	3	3
	NRPB5:p, DNA-directed RNA polymerases II and IV subunit 5A	AT3G22320	0	0	0	3	4
	RSZ32:p, RSZ32	AT3G53500	0	0	2	3	4
	PMH2:p, DEAD-box ATP-dependent RNA helicase 53, mitochondrial ...	AT3G22330	0	0	0	3	5
	PAB8:p, Polyadenylate-binding protein 8	AT1G49760	0	0	0	3	6
	GAS41:p, Transcription initiation factor TFIID subunit 14b	AT5G45600	0	0	0	3	2
	ELF4-L2:p, Protein ELF4-LIKE 2	AT1G72630	0	0	0	3	4
	HDA19	AT4G38130	0	0	0	2	2
	XRN3	AT1G75660	0	0	8	2	3
	PABN1	AT5G51120	0	0	0	2	1
	Histone H2B	AT5G22880	0	0	0	2	2
	Histone H3	AT5G10390	0	0	0	2	1
	AT3G62330:p, At3g62330	AT3G62330	0	0	0	2	1
	XRN3:p, 5 -3 exoribonuclease 3	AT1G75660	0	0	8	2	3
	APX1:p, MEE6	AT1G07890	0	0	0	2	1
	RBP47B:p, Polyadenylate-binding protein RBP47B	AT3G19130	0	0	14	2	5
	AT3G21215:p, AT3G21215 protein	AT3G21215	0	0	6	2	2
	AT1G07360:p, Zinc finger CCCH domain-containing protein 4	AT1G07360	0	0	5	2	0
	EMB2770:p, Protein STABILIZED1	AT4G03430	0	0	0	2	2
	AT3G26560:p, Probable pre-mRNA-splicing factor ATP-dependent RNA helicase DEAH5	AT3G26560	0	0	0	2	3
	AT3G55220:p, Spliceosome-associated protein 130 B	AT3G55200	0	0	0	2	5
	AT3G18790:p, AT3G18790 protein	AT3G18790	0	0	0	2	5
	AT5G56900:p, Zinc finger CCCH domain-containing protein 64	AT5G56900	0	0	0	2	3
	AGT:p, Serine--glyoxylate aminotransferase	AT2G13360	0	0	0	2	2
	AT3G42170:p, DAYSLEEPER	AT3G42170	0	0	2	2	2
	AT4G00830:p, Heterogeneous nuclear ribonucleoprotein Q	AT4G00830	0	0	0	2	2
	AT3G11130:p, Clathrin heavy chain 1	AT3G11130	0	0	0	2	8
	AT3G14100:p, Oligouridylate-binding protein 1C	AT3G14100	0	0	0	2	4
	AT1G19880:p, Regulator of chromosome condensation (RCC1) family ...	AT1G19880	0	0	3	2	4
	U2A—:p, U2 small nuclear ribonucleoprotein A	AT1G09760	0	0	1	2	5
	GER3:p, Germin-like protein subfamily 3 member 3	AT5G20630	0	0	0	2	2
	AT5G55070:p, Dihydrolipoyllysine-residue succinyltransferase component of 2-oxoglutarate dehydrogenase complex 1, mitochondrial	AT5G55070	0	0	1	2	3
	ADK1:p, Adenosine kinase 1	AT3G09820	0	0	0	2	5
	NAP57:p, Uncharacterized protein At3g57150 (Fragment)	AT3G57150	0	0	0	2	2
	AT4G22285:p, Ubiquitin C-terminal hydrolases superfamily protein ...	AT4G22285	0	0	0	2	2
	AT1G78830:p, EP1-like glycoprotein 2	AT1G78830	0	0	1	2	1
	AT5G03340:p, Cell division control protein 48 homolog E	AT5G03340	0	0	1	2	2
	PABN1:p, Polyadenylate-binding protein 1	AT5G51120	0	0	0	2	1
	AT1G20580:p, Small nuclear ribonucleoprotein SmD3b	AT1G20580	0	0	5	2	5
	AT5G55670:p, RNA-binding (RRM/RBD/RNP motifs) family protein	AT5G55670	0	0	0	2	1
	LHCB5:p, Chlorophyll a-b binding protein, chloroplastic	AT4G10340	0	0	1	2	2
	AT3G05060:p, Probable nucleolar protein 5-2	AT3G05060	0	0	3	2	2
	ATU2AF35A:p, Splicing factor U2af small subunit A	AT1G27650	0	0	2	2	3
	ATM3:p, ABC transporter B family member 25, mitochondrial	AT5G58270	0	0	0	2	1
	RPN1A:p, 26S proteasome non-ATPase regulatory subunit 2 homolog ...	AT2G20580	0	0	0	2	3
	emb2444:p, Emb2444	AT2G18510	0	0	2	2	1
	AT3G14067:p, Subtilisin-like protease SBT1	AT3G14067	0	0	8	2	4
	CLPC1:p, Chaperone protein ClpC1, chloroplastic	AT5G50920	0	0	7	2	0
	PSAN:p, Photosystem I reaction center subunit PSI-N, chloroplast, ...	AT5G64040	0	0	0	2	2
	AT2G43770:p, At2g43770	AT2G43770	0	0	2	2	4
	AT5G02960:p, 40S ribosomal protein S23-2	AT5G02960	0	0	2	2	4
	AT4G28440:p, Uncharacterized protein At4g28440	AT4G28440	0	0	0	2	5
	IWS1:p, Protein IWS1 homolog 1	AT1G32130	0	0	0	2	3
	SC35:p, Serine/arginine-rich splicing factor SC35	AT5G64200	0	0	0	2	3
	LHCB4:p, Chlorophyll a-b binding protein CP29, chloroplastic ...	AT5G01530	0	0	2	2	1
	AT5G08670:p, ATP synthase alpha/beta family protein	AT5G08670	0	0	0	2	4
	psbB:p, Photosystem II CP47 reaction center protein	ATCG00680	0	0	0	2	3
	AT3G14990:p, Protein DJ-1 homolog A	AT3G14990	0	0	0	2	2
	AT3G11510:p, At3g11510	AT3G11510	0	0	3	2	2
	AT1G29250:p, Alba DNA/RNA-binding protein	AT1G29250	0	0	1	2	3
	ARFA1B:p, ADP-ribosylation factor A1B	AT5G14670	0	0	0	2	2
	FIB2:p, Mediator of RNA polymerase II transcription subunit 36a ...	AT4G25630	0	0	0	2	1
	PGY1:p, 60S ribosomal protein L10a-2	AT2G27530	0	0	0	2	4
	TGG1:p, TGG1	AT5G26000	0	0	0	2	2
	HTB2:p, Histone H2B	AT5G22880	0	0	0	2	2
	RPS13A:p, 40S ribosomal protein S13-2	AT4G00100	0	0	4	2	2
	AT2G24590:p, Serine/arginine-rich splicing factor RSZ22A	AT2G24590	0	0	0	2	2
	AT1G27400:p, 60S ribosomal protein L17-1	AT1G27400	0	0	0	2	1
	GSTF10:p, Glutathione S-transferase F10	AT2G30870	0	0	0	2	3
	AT2G01250:p, 60S ribosomal protein L7-2	AT2G01250	0	0	8	2	5
	AT1G23230:p, Mediator of RNA polymerase II transcription subunit ...	AT1G23230	0	0	0	2	11
	ROC4:p, Rotamase CYP 4	AT3G62030	0	0	0	2	2
	AT2G18740:p, Putative small nuclear ribonucleoprotein E	AT2G18740	0	0	0	2	1
	AT1G78290:p, SRK2C	AT1G78290	0	0	0	2	1
	AT5G27770:p, 60S ribosomal protein L22-3	AT5G27770	0	0	0	2	2
	AT4G34670:p, 40S ribosomal protein S3a	AT4G34670	0	0	5	2	2
	Y14:p, Y14	AT1G51510	0	0	0	2	1
	CaS:p, Calcium sensing receptor, chloroplastic	AT5G23060	0	0	0	2	5
	AT3G52580:p, 40S ribosomal protein S14-3	AT3G52580	0	0	0	2	1
	PSBQ-2:p, Oxygen-evolving enhancer protein 3-2, chloroplastic ...	AT4G05180	0	0	0	2	1
	AT3G24830:p, 60S ribosomal protein L13a-2	AT3G24830	0	0	2	2	3
	AT2G47610:p, 60S ribosomal protein L7a-1	AT2G47610	0	0	5	2	1
	AT2G19730:p, 60S ribosomal protein L28-1	AT2G19730	0	0	0	2	2
	AT2G43030:p, 50S ribosomal protein L3-1, chloroplastic	AT2G43030	0	0	0	2	2
	HON4:p, At3g18035	AT3G18035	0	0	0	2	3
	AT1G09200:p, Histone H3	AT5G10390	0	0	0	2	1
	AT4G10930:p, unknown protein; LOCATED IN: cellular_component unknown; EXPRESSED IN: 23 plant structures; EXPRESSED DURING: 14 growth stages; Has 30201 Blast hits to 17322 proteins in 780 species: Archae - 12; Bacteria - 1396; Metazoa - 17338; Fungi - 3422; Plant /.../37; Viruses - 0; Other Eukaryotes - 2996 (source: NCBI BLink).	AT4G10930	0	0	0	2	4
	AT1G09310:p, T31J12 protein	AT1G09310	0	0	0	2	1
	EMB3010:p, 40S ribosomal protein S6	AT5G10360	0	0	3	2	1
	AT4G29690:p, Alkaline-phosphatase-like family protein	AT4G29690	0	0	0	2	3
	RPL10B:p, 60S ribosomal protein L10-2	AT1G26910	0	0	0	2	1
	NRPB3	AT2G15430	0	0	0	1	3
	CPSF160	AT5G51660	0	0	0	1	4
	FY	AT5G13480	0	0	0	1	3
	FCA	AT4G16280	0	0	0	1	3
	Histone H2A	AT1G08880	0	0	0	1	3
	PEP:p, RNA-binding KH domain-containing protein PEPPER	AT4G26000	0	0	0	1	1
	AT5G64270:p, Nuclear protein-like	AT5G64270	0	0	0	1	3
	AT5G53060:p, RNA-binding KH domain-containing protein RCF3	AT5G53060	0	0	0	1	2
	AT4G19410:p, Pectin acetylesterase	AT4G19410	0	0	12	1	2
	ABH1:p, Nuclear cap-binding protein subunit 1	AT2G13540	0	0	0	1	6
	AT1G55150:p, DEA(D/H)-box RNA helicase family protein	AT1G55150	0	0	0	1	1
	AT1G20110:p, Protein FREE1	AT1G20110	0	0	0	1	3
	AT3G48990:p, Oxalate--CoA ligase	AT3G48990	0	0	0	1	3
	AT3G09440:p, Heat shock protein 70 (Hsp 70) family protein	AT3G09440	0	0	0	1	1
	GLT1:p, Glutamate synthase 1 , chloroplastic	AT5G53460	0	0	0	1	0
	AT2G20330:p, At2g20330/F11A32	AT2G20330	0	0	0	1	1
	AT2G36485:p, no protein text annotation available	AT2G36485	0	0	0	1	2
	AT5G46070:p, Guanylate-binding family protein	AT5G46070	0	0	0	1	4
	AT3G13670:p, Casein kinase-like protein	AT3G13670	0	0	0	1	2
	TPR2:p, Topless-related protein 2	AT3G16830	0	0	0	1	1
	AT5G44500:p, Small nuclear ribonucleoprotein-associated protein ...	AT5G44500	0	0	0	1	6
	RH8:p, DEAD-box ATP-dependent RNA helicase 8	AT4G00660	0	0	0	1	1
	ATJ3:p, DnaJ protein homolog atj3	AT3G44110	0	0	3	1	5
	AT3G13224:p, RNA-binding (RRM/RBD/RNP motifs) family protein	AT3G13224	0	0	0	1	1
	LOS2:p, LOS2	AT2G36530	0	0	3	1	4
	TAF15b:p, Transcription initiation factor TFIID subunit 15b	AT5G58470	0	0	0	1	3
	HOT5:p, S-(hydroxymethyl)glutathione dehydrogenase	AT5G43940	0	0	0	1	3
	AT3G52660:p, At3g52660	AT3G52660	0	0	0	1	2
	NRPB3:p, RPB35A	AT2G15430	0	0	0	1	3
	GSTF2:p, Glutathione S-transferase F2	AT4G02520	0	0	0	1	1
	AT5G53480:p, Importin subunit beta-1	AT5G53480	0	0	0	1	3
	FPS1:p, Farnesyl pyrophosphate synthase 1, mitochondrial	AT5G47770	0	0	0	1	5
	AT5G47500:p, Probable pectinesterase 68	AT5G47500	0	0	9	1	1
	TPI:p, Triosephosphate isomerase, cytosolic	AT3G55440	0	0	0	1	0
	CPN60B:p, LEN1	AT1G55490	0	0	0	1	1
	GS2:p, Glutamine synthetase, chloroplastic/mitochondrial	AT5G35630	0	0	0	1	1
	AT1G01300:p, Aspartyl protease family protein 2	AT1G01300	0	0	0	1	2
	AT5G12440:p, CCCH-type zinc fingerfamily protein with RNA-binding ...	AT5G12440	0	0	0	1	1
	EMB2763:p, Ribonuclease II family protein	AT2G17510	0	0	0	1	0
	AT3G02360:p, 6-phosphogluconate dehydrogenase, decarboxylating ...	AT3G02360	0	0	0	1	2
	ACT3:p, Actin-3	AT3G53750	0	0	0	1	3
	H2AXA:p, Histone H2A	AT1G08880	0	0	0	1	3
	BCA4:p, Beta carbonic anhydrase 4	AT1G70410	0	0	2	1	2
	GME:p, GDP-mannose 3,5-epimerase	AT5G28840	0	0	0	1	0
	PSBO1:p, Oxygen-evolving enhancer protein 1-1, chloroplastic	AT5G66570	0	0	0	1	3
	AT3G13930:p, Dihydrolipoyllysine-residue acetyltransferase component ...	AT3G13930	0	0	5	1	1
	CBP20:p, Nuclear cap-binding protein subunit 2	AT5G44200	0	0	0	1	1
	AT5G39570:p, Transmembrane protein	AT5G39570	0	0	5	1	0
	FBA1:p, Fructose-bisphosphate aldolase 1, chloroplastic	AT2G21330	0	0	0	1	3
	AT1G76010:p, Alba DNA/RNA-binding protein	AT1G76010	0	0	3	1	1
	MAGO:p, MEE63	AT1G02140	0	0	0	1	2
	G2484-1:p, G2484-1 protein	AT4G17330	0	0	0	1	1
	RTV1:p, B3 domain-containing protein REM19	AT1G49480	0	0	0	1	0
	RBP47A:p, RNA-binding protein 47A	AT1G49600	0	0	0	1	1
	RBP47C—:p, Polyadenylate-binding protein RBP47C	AT1G47500	0	0	7	1	1
	AT3G20890:p, RNA-binding (RRM/RBD/RNP motifs) family protein	AT3G20890	0	0	0	1	1
	AT3G15000:p, Multiple organellar RNA editing factor 8, chloroplastic/mitochondrial ...	AT3G15000	0	0	0	1	5
	IMPA-4:p, Importin subunit alpha-4	AT1G09270	0	0	0	1	1
	AT3G59020:p, Importin beta-like SAD2 homolog	AT3G59020	0	0	0	1	3
	PIP3:p, Aquaporin PIP2-7	AT4G35100	0	0	0	1	3
	GAPA-2:p, glyceraldehyde 3-phosphate dehydrogenase A subunit 2	AT1G12900	0	0	0	1	2
	psbD:p, Photosystem II D2 protein	ATCG00270	0	0	1	1	1
	TUB8:p, Tubulin beta chain	AT5G23860	0	0	0	1	2
	ATARCA:p, RACK1A_AT	AT1G18080	0	0	2	1	2
	AGO1:p, ICU9	AT1G48410	0	0	0	1	3
	TUA5:p, Tubulin alpha chain	AT5G19770	0	0	0	1	1
	CPN60A:p, SLP	AT2G28000	0	0	8	1	1
	AT2G47210:p, SWR1-complex protein 4	AT2G47210	0	0	0	1	3
	CCR1:p, GRP8	AT4G39260	0	0	1	1	2
	AT4G35785:p, At4g35785	AT4G35785	0	0	6	1	1
	AT3G07170:p, AT3g07170/T1B9_17	AT3G07170	0	0	0	1	0
	VHA-A:p, VHA-A	AT1G78900	0	0	0	1	2
	PSBP-1:p, Oxygen-evolving enhancer protein 2-1, chloroplastic ...	AT1G06680	0	0	0	1	2
	RS27A:p, 40S ribosomal protein S27	AT3G61110	0	0	0	1	1
	TUB7:p, Tubulin beta-7 chain	AT2G29550	0	0	1	1	2
	RPS5A:p, 40S ribosomal protein S5-2	AT3G11940	0	0	0	1	2
	TUB6:p, Tubulin beta chain	AT5G12250	0	0	0	1	1
	CPK5:p, CPK5	AT4G35310	0	0	0	1	0
	PHP:p, Protein CDC73 homolog	AT3G22590	0	0	2	1	1
	scpl26:p, Carboxypeptidase	AT2G35780	0	0	0	1	2
	RSP35:p, Serine/arginine-rich splicing factor RS40	AT4G25500	0	0	0	1	1
	PIRL4:p, Plant intracellular Ras-group-related LRR protein 4	AT4G35470	0	0	0	1	1
	PSAE-1:p, Photosystem I reaction center subunit IV A, chloroplastic ...	AT4G28750	0	0	0	1	1
	MAB1:p, Pyruvate dehydrogenase E1 component subunit beta	AT5G50850	0	0	0	1	1
	AT3G63400:p, Peptidyl-prolyl cis-trans isomerase CYP63	AT3G63400	0	0	0	1	1
	PIP1A:p, PIP1A	AT3G61430	0	0	0	1	1
	AT2G41840:p, 40S ribosomal protein S2-3	AT2G41840	0	0	5	1	1
	DL1C:p, DRP1C	AT1G14830	0	0	0	1	0
	AT5G28060:p, 40S ribosomal protein S24-2	AT5G28060	0	0	1	1	2
	AT5G12190:p, Splicing factor 3B subunit 6-like protein	AT5G12190	0	0	0	1	0
	emb1644:p, LSM4	AT5G27720	0	0	0	1	1
	CYP71B32:p, Cytochrome P450, family 71, subfamily B, polypeptide ...	AT3G53305	0	0	0	1	1
	PSAD-1:p, Photosystem I reaction center subunit II-1, chloroplastic ...	AT4G02770	0	0	0	1	1
	PSBQA:p, Oxygen-evolving enhancer protein 3-1, chloroplastic	AT4G21280	0	0	0	1	1
	RSZ33:p, Serine/arginine-rich splicing factor RS2Z33	AT2G37340	0	0	1	1	1
	TRIP-1:p, Eukaryotic translation initiation factor 3 subunit I	AT2G46280	0	0	0	1	2
	AT2G45850:p, AT-hook motif nuclear-localized protein 9	AT2G45850	0	0	0	1	0
	RSZP21:p, SRZ21	AT1G23860	0	0	0	1	1
	AT1G30580:p, Obg-like ATPase 1	AT1G30580	0	0	0	1	1
	GAPCP-2:p, Glyceraldehyde-3-phosphate dehydrogenase GAPCP2, chloroplastic ...	AT1G16300	0	0	0	1	0
	AT1G26550:p, Peptidyl-prolyl cis-trans isomerase	AT1G26550	0	0	0	1	2
	rpoB:p, DNA-directed RNA polymerase subunit beta	ATCG00190	0	0	0	1	0
	AT5G18380:p, 40S ribosomal protein S16-3	AT5G18380	0	0	0	1	1
	AT5G04800:p, 40S ribosomal protein S17-4	AT5G04800	0	0	0	1	2
	TIP2:p, Aquaporin TIP1-2	AT3G26520	0	0	0	1	1
	AT3G60770:p, 40S ribosomal protein S13-1	AT3G60770	0	0	0	1	1
	AT2G38730:p, Peptidyl-prolyl cis-trans isomerase CYP22	AT2G38730	0	0	0	1	1
	PAC1:p, Proteasome subunit alpha type-4-A	AT3G22110	0	0	0	1	1
	HA9:p, ATPase 9, plasma membrane-type	AT1G80660	0	0	0	1	1
	AT5G02490:p, Probable mediator of RNA polymerase II transcription ...	AT5G02490	0	0	3	1	0
	ATSRL1:p, Pre-mRNA splicing factor SR-like 1	AT5G37370	0	0	0	1	0
	SUMO2:p, Small ubiquitin-related modifier	AT5G55160	0	0	0	1	1
	AT5G15490:p, UDP-glucose 6-dehydrogenase	AT5G15490	0	0	0	1	1
	AT4G01310:p, 50S ribosomal protein L5, chloroplastic	AT4G01310	0	0	1	1	3
	ATG2:p, metallopeptidase M24 family protein	AT3G51800	0	0	0	1	1
	NRP2:p, NRP2	AT1G18800	0	0	0	1	1
	AT4G39730:p, PLAT1	AT4G39730	0	0	0	1	2
	RPL12-A:p, RPL12-A	AT3G27830	0	0	0	1	0
	LHCB4:p, Chlorophyll a-b binding protein CP29, chloroplastic ...	AT3G08940	0	0	0	1	1
	AT1G20220:p, Alba DNA/RNA-binding protein	AT1G20220	0	0	1	1	2
	AT1G08360:p, 60S ribosomal protein L10a-1	AT1G08360	0	0	1	1	1
	HMGB2:p, High mobility group B protein 2	AT1G20693	0	0	0	1	1
	AT5G56710:p, 60S ribosomal protein L31-3	AT5G56710	0	0	0	1	1
	RBP31:p, 31 kDa ribonucleoprotein, chloroplastic	AT4G24770	0	0	0	1	1
	AT3G04920:p, 40S ribosomal protein S24-1	AT3G04920	0	0	1	1	2
	AT2G37220:p, RNA-binding protein CP29B, chloroplastic	AT2G37220	0	0	0	1	2
	AT5G41520:p, 40S ribosomal protein S10-2	AT5G41520	0	0	0	1	2
	Tudor2:p, Ribonuclease TUDOR 2	AT5G61780	0	0	0	1	1
	AT4G13170:p, 60S ribosomal protein L13a-3	AT4G13170	0	0	0	1	1
	AT3G47370:p, 40S ribosomal protein S20-2	AT3G47370	0	0	0	1	1
	SESA2:p, SESA2	AT4G27150	0	0	0	1	1
	AT2G18110:p, Elongation factor 1-delta 2	AT2G18110	0	0	0	1	0
	AT1G23170:p, Protein of unknown function DUF2359, transmembrane ...	AT1G23170	0	0	0	1	1
	AT5G16110:p, Uncharacterized protein T21H19_30	AT5G16110	0	0	0	1	1
	OASB:p, Cysteine synthase	AT2G43750	0	0	0	1	0
	PMEPCRA:p, methylesterase PCR A	AT1G11580	0	0	0	1	1
	AT5G51650:p, Putative uncharacterized protein	AT5G51650	0	0	0	1	0
	AT2G19120:p, P-loop containing nucleoside triphosphate hydrolases ...	AT2G19120	0	0	0	1	0
	AT2G44120:p, Ribosomal protein L30/L7 family protein	AT2G44120	0	0	0	1	0
	ELF4-L4:p, ELF4-L4	AT1G17455	0	0	0	1	0
