# Supplementary material for: The 3′ processing of antisense RNAs physically links to chromatin-based transcriptional control
Source: Proc Natl Acad Sci U S A. 2020 Jun 15;117(26):15316–21. doi: 10.1073/pnas.2007268117 (PMC7334503; doi:10.1073/pnas.2007268117)
Supplement: Supplementary File [file pnas.2007268117.sd05.xlsx]

## Sheet: Sheet1
	Dataset S5. List of proteins identified by GFP-LD affinity purifications after crosslinking
	Identified proteins	Accession	Col-0		GFP	GFP-LD
		number	REP1	REP2		REP1	REP2
	LD	AT4G02560	0	0	0	134	83
	FLD	AT3G10390	0	0	0	61	35
	APRF1	AT5G14530	0	0	0	38	22
	SDG26	AT1G76710	0	0	0	36	21
	Histone H4	AT5G59690	0	0	0	18	22
	Histone H2B.6	AT3G45980	0	0	0	12	14
	MTO3	AT3G17390	0	0	9	11	5
	HOG1, SAHH1	AT4G13940	0	0	14	10	9
	Histone H3	AT5G10980	0	0	0	8	5
	FIBRILLARIN 1, SKIP7	AT5G52470	0	0	6	7	5
	AT5G11200:p, DEAD-box ATP-dependent RNA helicase 56	AT5G11170	0	0	0	6	2
	AT5G25460:p, At5g25460	AT5G25460	0	0	1	6	4
	FPA	AT2G43410	0	0	0	5	2
	ATRSP41:p, RNA-binding (RRM/RBD/RNP motifs) family protein	AT5G52040	0	0	0	5	1
	GER3:p, Germin-like protein subfamily 3 member 3	AT5G20630	0	0	0	5	3
	MAC3B:p, Pre-mRNA-processing factor 19 homolog 2	AT2G33340	0	0	0	4	3
	Histone deacetylase HDT2	AT5G22650	0	0	0	3	2
	Histone deacetylase HDT2	AT5G22650	0	0	0	3	2
	AL2:p, PHD finger protein ALFIN-LIKE 2	AT3G11200	0	0	0	3	1
	AT4G25550:p, Pre-mRNA cleavage factor Im 25 kDa subunit 2	AT4G25550	0	0	1	3
	AT5G55070:p	AT5G55070	0	0	1	3	2
	NAP57:p, Uncharacterized protein At3g57150 (Fragment)	AT3G57150	0	0	0	3	3
	AT5G08670:p, ATP synthase alpha/beta family protein	AT5G08670	0	0	0	3	1
	AT3G48990:p, Oxalate--CoA ligase	AT3G48990	0	0	0	3	1
	FLK	AT3G04610	0	0	0	2
	FVE	AT2G19520	0	0	0	2	1
	Histone H2B	AT5G22880	0	0	0	2	2
	Histone H2A	AT1G08880	0	0	0	2	7
	KH domain-containing protein:p	AT2G25970	0	0	0	2	1
	AT5G40490:p, RNA-binding (RRM/RBD/RNP motifs) family protein	AT5G40490	0	0	1	2	3
	ATRZ-1A:p, Glycine-rich RNA-binding protein RZ1A	AT3G26420	0	0	0	2
	AT5G15270:p, RNA-binding KH domain-containing protein	AT5G15270	0	0	0	2
	SRp34a:p, Serine/arginine-rich splicing factor SR34A	AT3G49430	0	0	0	2
	DRH1:p, RH14	AT3G01540	0	0	0	2	2
	AT3G06480:p, DEAD-box ATP-dependent RNA helicase 40	AT3G06480	0	0	1	2
	AT2G42520:p, DEAD-box ATP-dependent RNA helicase 37	AT2G42520	0	0	0	2
	MAC3A:p, Pre-mRNA-processing factor 19 homolog 1	AT1G04510	0	0	0	2
	AGT:p, Serine--glyoxylate aminotransferase	AT2G13360	0	0	0	2	1
	AT3G05060:p, Probable nucleolar protein 5-2	AT3G05060	0	0	3	2
	ATM3:p, ABC transporter B family member 25, mitochondrial	AT5G58270	0	0	0	2	1
	PSAN:p, Photosystem I reaction center subunit PSI-N, chloroplast, ...	AT5G64040	0	0	0	2	2
	AT5G02960:p, 40S ribosomal protein S23-2	AT5G02960	0	0	2	2	1
	AT4G28440:p, Uncharacterized protein At4g28440	AT4G28440	0	0	0	2	1
	HTB2:p, Histone H2B	AT5G22880	0	0	0	2	2
	AT1G78290:p, SRK2C	AT1G78290	0	0	0	2	1
	AT5G27770:p, 60S ribosomal protein L22-3	AT5G27770	0	0	0	2
	PSBQ-2:p, Oxygen-evolving enhancer protein 3-2, chloroplastic ...	AT4G05180	0	0	0	2
	H2AXA:p, Histone H2A	AT1G08880	0	0	0	2	7
	PSBO1:p, Oxygen-evolving enhancer protein 1-1, chloroplastic	AT5G66570	0	0	0	2	1
	G2484-1:p, G2484-1 protein	AT4G17330	0	0	0	2
	GAPA-2:p, glyceraldehyde 3-phosphate dehydrogenase A subunit 2	AT1G12900	0	0	0	2	1
	ATARCA:p, RACK1A_AT	AT1G18080	0	0	2	2
	PSBP-1:p, Oxygen-evolving enhancer protein 2-1, chloroplastic ...	AT1G06680	0	0	0	2
	scpl26:p, Carboxypeptidase	AT2G35780	0	0	0	2	2
	RPL12-A:p, RPL12-A	AT3G27830	0	0	0	2
	AT1G52100:p, Mannose-binding lectin superfamily protein	AT1G52100	0	0	0	2	1
	XTH7:p, Probable xyloglucan endotransglucosylase/hydrolase protein ...	AT4G37800	0	0	1	2
	SCPL34:p, Serine carboxypeptidase-like 34	AT5G23210	0	0	0	2	2
	BGLU22:p, Beta-glucosidase 22	AT1G66280	0	0	0	2	1
	XRN3	AT1G75660	0	0	8	1
	FY	AT5G13480	0	0	0	1
	NRPB1	AT4G35800	0	0	0	1
	SPT5-2	AT4G08350	0	0	0	1
	AT5G04280:p, Glycine-rich RNA-binding protein RZ1C	AT5G04280	0	0	0	1	2
	AT4G27090:p, AT4G27090 protein	AT4G27090	0	0	0	1	1
	BRR2, Required for proper splicing of FLC	AT1G20960	0	0	0	1
	SKIP:p, SNW/SKI-interacting protein	AT1G77180	0	0	0	1
	AT2G33410:p, Putative RNA-binding protein	AT2G33410	0	0	0	1
	SCL30A:p, Serine/arginine-rich SC35-like splicing factor SCL30A ...	AT3G13570	0	0	8	1	1
	SR45:p, arginine/serine-rich 45	AT1G16610	0	0	0	1	2
	AT3G12130:p, Zinc finger CCCH domain-containing protein 36	AT3G12130	0	0	0	1
	XRN3:p, 5 -3 exoribonuclease 3	AT1G75660	0	0	8	1
	RBP47B:p, Polyadenylate-binding protein RBP47B	AT3G19130	0	0	14	1	1
	AT1G07360:p, Zinc finger CCCH domain-containing protein 4	AT1G07360	0	0	5	1
	LHCB5:p, Chlorophyll a-b binding protein, chloroplastic	AT4G10340	0	0	1	1	1
	RPN1A:p, 26S proteasome non-ATPase regulatory subunit 2 homolog ...	AT2G20580	0	0	0	1
	emb2444:p, Emb2444	AT2G18510	0	0	2	1
	LHCB4:p, Chlorophyll a-b binding protein CP29, chloroplastic ...	AT5G01530	0	0	2	1	1
	AT3G14990:p, Protein DJ-1 homolog A	AT3G14990	0	0	0	1
	AT3G11510:p, At3g11510	AT3G11510	0	0	3	1	3
	FIB2:p, Mediator of RNA polymerase II transcription subunit 36a ...	AT4G25630	0	0	0	1
	TGG1:p, TGG1	AT5G26000	0	0	0	1	1
	RPS13A:p, 40S ribosomal protein S13-2	AT4G00100	0	0	4	1	1
	AT1G27400:p, 60S ribosomal protein L17-1	AT1G27400	0	0	0	1
	FY:p, Transducin/WD40 repeat-like superfamily protein	AT5G13480	0	0	0	1
	GLT1:p, Glutamate synthase 1 , chloroplastic	AT5G53460	0	0	0	1
	AT5G44500:p, Small nuclear ribonucleoprotein-associated protein ...	AT5G44500	0	0	0	1
	LOS2:p, LOS2	AT2G36530	0	0	3	1
	HOT5:p, S-(hydroxymethyl)glutathione dehydrogenase	AT5G43940	0	0	0	1
	GSTF2:p, Glutathione S-transferase F2	AT4G02520	0	0	0	1
	AT5G53480:p, Importin subunit beta-1	AT5G53480	0	0	0	1
	TPI:p, Triosephosphate isomerase, cytosolic	AT3G55440	0	0	0	1	1
	CPN60B:p, LEN1	AT1G55490	0	0	0	1
	GS2:p, Glutamine synthetase, chloroplastic/mitochondrial	AT5G35630	0	0	0	1
	BCA4:p, Beta carbonic anhydrase 4	AT1G70410	0	0	2	1	1
	FBA1:p, Fructose-bisphosphate aldolase 1, chloroplastic	AT2G21330	0	0	0	1
	MAGO:p, MEE63	AT1G02140	0	0	0	1	1
	AT3G59020:p, Importin beta-like SAD2 homolog	AT3G59020	0	0	0	1
	PIP3:p, Aquaporin PIP2-7	AT4G35100	0	0	0	1
	psbD:p, Photosystem II D2 protein	ATCG00270	0	0	1	1
	TUB8:p, Tubulin beta chain	AT5G23860	0	0	0	1
	RS27A:p, 40S ribosomal protein S27	AT3G61110	0	0	0	1
	RPS5A:p, 40S ribosomal protein S5-2	AT3G11940	0	0	0	1
	PIRL4:p, Plant intracellular Ras-group-related LRR protein 4	AT4G35470	0	0	0	1	1
	PSAE-1:p, Photosystem I reaction center subunit IV A, chloroplastic ...	AT4G28750	0	0	0	1
	PIP1A:p, PIP1A	AT3G61430	0	0	0	1
	CYP71B32:p, Cytochrome P450, family 71, subfamily B, polypeptide ...	AT3G53305	0	0	0	1	1
	PSBQA:p, Oxygen-evolving enhancer protein 3-1, chloroplastic	AT4G21280	0	0	0	1	1
	AT5G18380:p, 40S ribosomal protein S16-3	AT5G18380	0	0	0	1
	AT5G04800:p, 40S ribosomal protein S17-4	AT5G04800	0	0	0	1
	AT3G60770:p, 40S ribosomal protein S13-1	AT3G60770	0	0	0	1
	HA9:p, ATPase 9, plasma membrane-type	AT1G80660	0	0	0	1
	LHCB4:p, Chlorophyll a-b binding protein CP29, chloroplastic ...	AT3G08940	0	0	0	1
	PCFS4:p, Polyadenylation and cleavage factor homolog 4	AT4G04885	0	0	0	1
	AT2G41475:p, Embryo-specific protein ATS3A	AT2G41475	0	0	3	1
	AT4G26530:p, Fructose-bisphosphate aldolase	AT4G26530	0	0	0	1
	MTHSC70-2:p, Heat shock 70 kDa protein 10, mitochondrial	AT5G09590	0	0	3	1	2
	AT1G11860:p, Glycine cleavage T-protein family	AT1G11860	0	0	0	1
	JR1:p, Jacalin-related lectin 35	AT3G16470	0	0	0	1
	FUT12:p, FUT12	AT1G49710	0	0	1	1
	petA:p, Cytochrome f	ATCG00540	0	0	0	1
	SBPASE:p, Sedoheptulose-1,7-bisphosphatase, chloroplastic	AT3G55800	0	0	0	1
	RPS15:p, 40S ribosomal protein S15-1	AT1G04270	0	0	0	1	1
	HTA7:p, Histone H2A	AT5G27670	0	0	1	1	1
	ACO1:p, Aconitate hydratase	AT4G35830	0	0	1	1
	AT3G09500:p, 60S ribosomal protein L35-1	AT3G09500	0	0	2	1
	IIL1:p, 3-isopropylmalate dehydratase large subunit, chloroplastic ...	AT4G13430	0	0	2	1
	AT1G22910:p, RNA-binding (RRM/RBD/RNP motifs) family protein	AT1G22910	0	0	0	1	1
	AT1G48830:p, 40S ribosomal protein S7	AT1G48830	0	0	0	1
	MS2:p, 5-methyltetrahydropteroyltriglutamate--homocysteine methyltransferase ...	AT3G03780	0	0	0	1
			0	0
			0	0
			0	0
			0	0
			0	0
			0	0
			0	0
			0	0
			0	0
			0	0
			0	0
			0	0
			0	0
			0	0
			0	0
			0	0
			0	0
			0	0
			0	0
			0	0
			0	0
			0	0
			0	0
			0	0
			0	0
			0	0
			0	0
			0	0
			0	0
			0	0
			0	0
			0	0
			0	0
			0	0
			0	0
			0	0
			0	0
			0	0
			0	0
			0	0
			0	0
			0	0
			0	0
			0	0
			0	0
			0	0
			0	0
			0	0
			0	0
			0	0
			0	0
			0	0
			0	0
			0	0
			0	0
			0	0
			0	0
			0	0
			0	0
			0	0
			0	0
			0	0
			0	0
			0	0
			0	0
			0	0
			0	0
			0	0
			0	0
			0	0
			0	0
			0	0
			0	0
			0	0
			0	0
			0	0
			0	0
			0	0
			0	0
			0	0
			0	0
			0	0
			0	0
			0	0
			0	0
			0	0
			0	0
			0	0
			0	0
			0	0
			0	0
			0	0
			0	0
			0	0
			0	0
			0	0
			0	0
			0	0
			0	0
			0	0
			0	0
			0	0
			0	0
			0	0
			0	0
			0	0
			0	0
			0	0
			0	0
			0	0
			0	0
			0	0
			0	0
			0	0
			0	0
			0	0
			0	0
			0	0
			0	0
			0	0
			0	0
			0	0
			0	0
			0	0
			0	0
			0	0
			0	0
			0	0
			0	0
			0	0
			0	0
			0	0
			0	0
			0	0
			0	0
			0	0
			0	0
			0	0
			0	0
			0	0
			0	0
			0	0
			0	0
			0	0
			0	0
			0	0
			0	0
			0	0
			0	0
			0	0
			0	0
			0	0
			0	0
			0	0
			0	0
			0	0
			0	0
			0	0
			0	0
			0	0
			0	0
			0	0
			0	0
			0	0
